# Supplementary material for: Corn dried distillers grains with solubles (cDDGS) in the diet of pigs change the expression of adipose genes that are potential therapeutic targets in metabolic and cardiovascular diseases
Source: BMC Genomics. 2018 Dec 3;19:864. doi: 10.1186/s12864-018-5265-x (PMC6276254; doi:10.1186/s12864-018-5265-x)
Supplement: Supplementary file 1 — Table S1. Results of the identification of DEGs by DESeq 2 software of all comparisons. (XLSX 98 kb) [file 12864_2018_5265_MOESM1_ESM.xlsx]

## Sheet: group I vs group II
Supplemental table 1. Results of the identification of DEGs by DeSeq 2 software.	genes annotated manually
						group I (-DDGS+rapeseed oil)							group II (+DDGS+rapeseed oil)
Ensemble ID	base Mean	log2FoldChange	Fold change	p value	p adjusted	a1count	a2count	a3count	a5count	a6count	a7count	a8count	z17count	z19count	z20count	z21count	z22count	z24count	annotation
ENSSSCG00000003524	108.265	-1.03563	-2.05001	2.34e-06	0.00269575	82.1383	50.0565	69.0198	49.2044	33.331	106.382	14.6782	170.111	279.162	138.04	136.709	146.981	131.639	C1QA
ENSSSCG00000012364	33.5438	-1.01083	-2.01507	1.06e-05	0.00714517	26.4016	20.7927	16.3922	7.68818	6.66621	34.8646	2.93563	74.6599	52.8145	50.3844	58.4227	37.795	46.2514	VSIG4
ENSSSCG00000023149	32.0927	-0.994744	-1.99273	7e-06	0.00565405	13.2008	18.4824	12.9412	13.8387	19.9986	25.031	18.5923	20.7914	97.0062	31.7491	31.5482	53.5429	60.4826	HIST1H2AC
ENSSSCG00000029371	41.6114	-0.959212	-1.94425	1.42e-05	0.00821335	45.4694	24.6432	23.2942	19.2205	8.33276	29.5008	9.78544	51.9784	73.2935	34.5099	95.8132	50.3934	74.7138	C5AR1
ENSSSCG00000027826	99.2251	-0.909871	-1.87888	6.55e-06	0.00565405	99.006	70.8492	71.608	59.199	48.33	47.3801	36.2061	120.023	268.384	108.361	148.394	119.684	92.5028	GIMAP4
ENSSSCG00000013099	173.044	-0.873268	-1.83181	8.82e-05	0.0192383	121.007	114.745	114.745	37.6721	76.6614	216.339	33.2705	330.772	296.408	211.201	155.404	265.615	275.729	MS4A2
ENSSSCG00000022427	50.5156	-0.872785	-1.83119	2.84e-05	0.00955591	62.3371	29.2638	27.6079	40.7474	16.6655	25.031	16.6352	50.0883	92.6948	58.6668	64.2649	76.6399	96.0606	RGS1
ENSSSCG00000022236	230.953	-0.829628	-1.77723	5.37e-09	1.45e-05	170.877	194.835	183.765	156.07	138.324	199.354	97.8544	316.596	343.833	298.856	366.894	254.067	281.066	FOLR1
ENSSSCG00000016063	27.9481	-0.827523	-1.77464	0.000379545	0.0422824	19.8012	12.3216	6.90198	21.5269	33.331	8.04567	6.8498	19.8463	34.4911	33.1295	22.2006	80.8394	64.0404
ENSSSCG00000020533	26.3995	-0.818382	-1.76343	0.000280067	0.0370882	14.6675	6.1608	15.5295	33.0592	21.6652	7.15171	13.6996	24.5716	63.5929	30.3687	43.2328	35.6953	33.7991	SNORA2
ENSSSCG00000006357	42.2259	-0.816068	-1.7606	0.000179398	0.0268367	45.4694	26.9535	25.8824	26.9086	14.999	26.8189	17.6138	42.5278	118.563	58.6668	72.4441	29.3961	42.6936	FCER1G
ENSSSCG00000024310	75.4909	-0.815526	-1.75994	0.000403647	0.0425605	84.3384	50.8266	64.706	16.1452	18.3321	55.4258	14.6782	172.001	116.407	84.8943	165.92	62.9917	74.7138	F13A1
ENSSSCG00000011038	345.202	-0.80433	-1.74633	0.000249356	0.0352573	283.817	353.476	216.55	120.704	74.9948	368.313	101.769	498.993	787.906	387.891	439.338	448.291	405.589	MRC1
ENSSSCG00000012512	23.9503	-0.797117	-1.73763	0.000110149	0.0208734	20.5346	6.1608	17.2549	12.3011	16.6655	20.5612	18.5923	49.1433	28.024	35.2001	24.5375	35.6953	26.6835	ZMAT1
ENSSSCG00000014395	30.427	-0.794816	-1.73486	2.03e-05	0.00910634	17.6011	23.8731	27.6079	13.8387	13.3324	22.3491	26.4207	28.3519	47.4252	44.8629	33.8851	46.1939	49.8092	PCDH12
ENSSSCG00000009926	36.8044	-0.770187	-1.70549	2.2e-06	0.00269575	27.8683	20.0226	23.2942	26.1398	34.9976	28.6068	24.4636	43.4729	47.4252	51.7648	40.8959	47.2438	62.2615	TCHP
ENSSSCG00000016782	44.9848	-0.760775	-1.6944	7.47e-05	0.017736	46.9362	44.6658	31.9217	32.2904	16.6655	25.925	17.6138	68.9896	75.4492	45.5531	67.7703	62.9917	48.0303	FAM105A
ENSSSCG00000027438	23.7719	-0.748827	-1.68043	0.000345153	0.0410022	19.8012	10.7814	21.5687	14.6075	14.999	14.3034	15.6567	25.5167	46.3474	21.3961	19.8637	50.3934	33.7991	CEP128
ENSSSCG00000009768	32.0395	-0.74379	-1.67457	0.000163999	0.0258095	22.0013	10.7814	31.0589	25.371	13.3324	27.7129	23.485	49.1433	35.5689	39.3413	29.2113	47.2438	62.2615	TCTN2
ENSSSCG00000025537	36.559	-0.738085	-1.66796	0.000111111	0.0208734	35.2021	21.5628	22.4314	28.4463	19.9986	29.5008	22.5065	38.7476	80.8385	41.4119	56.0858	48.2936	30.2413	PTPN6
ENSSSCG00000009222	1596.58	-0.730153	-1.65881	3.65e-05	0.0109074	1277.54	736.986	972.316	956.41	1378.24	1001.24	1730.07	1774.83	1983.24	2000.88	1270.11	2752.74	2920.95	SPARCL1
ENSSSCG00000011511	156.804	-0.710077	-1.63589	8.4e-05	0.018851	167.943	120.136	126.824	64.5807	81.661	152.868	79.262	205.079	262.994	159.436	247.712	174.277	195.679	FRMD4B
ENSSSCG00000009221	43.5118	-0.701677	-1.62639	0.000419535	0.0425605	31.5352	30.0339	46.5884	14.6075	34.9976	33.0767	27.3992	64.2643	85.1498	69.71	37.3905	53.5429	37.3569	DSPP
ENSSSCG00000010908	226.414	-0.679935	-1.60207	0.000169337	0.0258095	200.212	234.881	152.706	121.473	133.324	178.793	144.824	240.991	522.755	310.589	233.691	264.565	204.573	PTPRC
ENSSSCG00000005975	47.3714	-0.672893	-1.59427	0.000435293	0.0434111	40.3358	45.4359	31.0589	20.7581	21.6652	52.7439	29.3563	60.484	90.5391	70.4002	56.0858	52.4931	44.4725	MTSS1
ENSSSCG00000001138	93.027	-0.668097	-1.58898	0.00013712	0.0235672	60.137	63.1482	71.608	47.6667	74.9948	84.0326	86.1118	114.353	198.324	127.687	96.9816	106.036	78.2716
ENSSSCG00000002440	77.9944	-0.643095	-1.56168	0.000233049	0.0336174	59.4036	50.0565	84.5492	49.9732	46.6635	39.3344	81.2191	73.7149	127.186	122.165	82.9602	88.1884	108.513	CCDC88C
ENSSSCG00000003694	266.49	-0.637207	-1.55531	0.000369223	0.0422824	350.554	185.594	213.099	181.441	141.657	154.656	176.138	251.387	451.618	282.291	458.034	347.504	270.393	EMILIN2
ENSSSCG00000004587	307.747	-0.60629	-1.52234	1.79e-05	0.00867342	360.088	177.893	256.236	227.57	221.651	204.718	239.743	336.442	473.174	337.507	420.643	382.15	362.896	MYO1E
ENSSSCG00000025856	59.8185	-0.60353	-1.51943	0.00050066	0.0464866	51.3364	33.8844	59.5296	50.742	44.9969	51.8499	31.3134	65.2093	105.629	89.7257	80.6233	62.9917	49.8092	TMEM106A
ENSSSCG00000026362	95.8038	-0.596476	-1.51202	0.000417598	0.0425605	79.9381	60.8379	75.059	54.5861	99.9931	75.093	76.3264	103.012	81.9163	144.942	82.9602	159.579	151.206	HES1
ENSSSCG00000026152	65.8538	-0.573457	-1.48808	0.000472445	0.0454334	59.4036	37.7349	61.2551	61.5055	34.9976	58.1077	48.9272	71.8248	102.395	108.361	77.1179	65.0914	69.3771	PRKD2
ENSSSCG00000016925	265.395	-0.573408	-1.48803	0.000274548	0.0369788	202.412	123.986	224.314	302.914	203.319	201.142	208.43	402.597	243.593	386.511	287.44	302.36	361.117	PLK2
ENSSSCG00000016261	81.4699	-0.561518	-1.47582	0.000253147	0.0352573	69.6709	56.9874	69.8825	72.2689	71.6617	47.3801	67.5195	111.517	115.33	117.334	58.4227	99.7369	101.397	SP110
ENSSSCG00000009786	163.04	-0.558076	-1.4723	0.000307132	0.0387659	153.276	92.412	179.451	107.635	128.324	136.776	110.575	180.507	159.521	262.275	172.931	192.125	243.709	HIP1R
ENSSSCG00000004222	370.553	-0.547714	-1.46177	1.56e-05	0.00839911	330.753	234.881	362.354	217.576	316.645	290.538	348.362	423.388	478.564	490.04	364.557	470.338	489.197	NCOA7
ENSSSCG00000007762	75.2675	-0.527876	-1.44181	0.0001466	0.0246716	63.0705	47.7462	58.6668	71.5001	68.3286	63.4714	54.7984	89.7809	113.174	75.9218	99.3185	76.6399	96.0606	KAT8
ENSSSCG00000011592	340.622	-0.520438	-1.43439	0.000300153	0.0384862	339.554	249.512	370.119	221.42	174.988	288.75	293.563	389.366	474.252	469.334	439.338	367.452	350.443	PLXND1
ENSSSCG00000017181	102.604	-0.490048	-1.40449	0.00060683	0.0495149	96.8058	65.4585	87.1375	96.1023	83.3276	95.6541	69.4766	126.638	157.366	133.898	91.1394	131.233	99.6184	CYGB
ENSSSCG00000013627	358.153	-0.476617	-1.39148	0.000419075	0.0425605	329.286	240.271	309.726	323.673	341.643	207.4	331.726	409.212	439.761	396.174	342.357	408.396	576.363	PRKCSH
ENSSSCG00000020757	278.758	-0.472831	-1.38783	6.89e-06	0.00565405	282.35	205.617	257.099	191.436	234.984	245.84	219.194	339.277	311.498	334.056	306.135	313.909	382.463	ZEB1
ENSSSCG00000000841	156.243	-0.424118	-1.34175	0.000578203	0.0490561	141.542	139.388	146.667	121.473	111.659	167.171	101.769	199.408	187.545	181.522	147.225	184.776	201.016	APPL2
ENSSSCG00000002366	141.926	-0.414843	-1.33315	0.000328335	0.0401863	104.14	146.319	107.843	124.549	134.991	121.579	114.49	169.166	186.467	170.479	130.867	166.928	167.217	NPC2
ENSSSCG00000024059	335.835	-0.399309	-1.31888	0.000451151	0.0444439	325.62	349.626	287.295	273.699	293.313	248.522	247.572	424.333	428.983	362.354	330.672	334.906	458.956	VAT1
ENSSSCG00000004048	355.006	0.412076	1.3306	0.000470886	0.0454334	347.621	427.406	424.472	505.114	441.636	355.798	327.812	295.805	240.36	297.475	352.873	303.41	295.297	TCP1
ENSSSCG00000025316	93.9173	0.435948	1.3528	0.000589062	0.0490561	107.073	123.986	109.569	90.7206	106.659	125.155	91.0046	85.0556	65.7486	74.5414	72.4441	87.1385	81.8294	SLC33A1
ENSSSCG00000025651	224.317	0.442845	1.35928	0.000578227	0.0490561	187.745	334.994	260.55	268.318	273.314	237.794	247.572	216.419	194.012	170.479	176.436	202.623	145.87	GFM1
ENSSSCG00000001779	236.444	0.472915	1.38791	0.000553599	0.0486084	204.612	292.638	253.648	256.016	309.979	315.569	289.649	182.397	162.755	171.859	146.057	228.87	259.719	ZFAND6
ENSSSCG00000015545	3867.97	0.480306	1.39504	0.000166246	0.0258095	3568.61	5459.24	3333.66	4181.6	5247.97	4251.69	5448.53	2926.86	2576.05	3625.61	3256.48	3013.1	3394.14	GLUL
ENSSSCG00000022961	1153.56	0.480452	1.39518	0.000102699	0.0202342	1032.6	1802.8	1234.59	1236.26	1423.24	1521.53	1133.15	1019.72	817.007	818.575	969.816	1053.01	933.922	CLMP
ENSSSCG00000012560	91.9999	0.482112	1.39679	0.000588131	0.0490561	100.473	131.687	100.079	107.635	83.3276	93.8662	136.018	72.7698	87.3055	85.5845	68.9388	71.3906	56.9248	PRPS1
ENSSSCG00000010253	692.736	0.496222	1.41052	0.000414981	0.0425605	709.176	955.694	654.825	1160.92	746.615	610.577	843.505	503.718	471.019	592.88	688.219	554.327	514.102	HK1
ENSSSCG00000013052	807.522	0.503591	1.41774	4.4e-05	0.0126936	718.71	1155.92	842.904	917.969	1051.59	990.512	932.552	760.775	531.378	587.358	543.331	703.407	761.369	RTN3
ENSSSCG00000013298	334.355	0.526426	1.44036	0.000533369	0.0476714	251.548	465.141	364.079	519.721	409.972	343.282	422.731	299.585	227.426	298.165	181.11	302.36	261.498	PDHX
ENSSSCG00000016872	216.875	0.531763	1.4457	5.67e-05	0.0143502	195.078	280.316	226.04	290.613	248.316	241.37	313.134	231.54	150.898	159.436	169.426	163.778	149.428	HMGCS1
ENSSSCG00000011864	89.9941	0.533922	1.44786	0.000484852	0.046078	83.605	131.687	88.0002	89.9517	123.325	109.958	125.254	73.7149	84.072	66.9492	87.634	57.7424	48.0303	UMPS
ENSSSCG00000003718	70.9796	0.560034	1.4743	0.000219568	0.0322486	88.0053	97.0326	69.0198	79.9571	94.9935	84.9266	84.1547	47.2531	52.8145	59.357	78.2864	56.6925	30.2413	TAF4B
ENSSSCG00000006263	143.342	0.568154	1.48263	0.000315079	0.039157	177.477	199.456	139.765	186.823	176.654	165.383	164.395	140.814	88.3834	131.138	147.225	81.8892	64.0404	ATP6V1H
ENSSSCG00000029212	156.88	0.570414	1.48495	0.000120762	0.0221709	141.542	224.099	150.981	226.033	211.652	195.778	165.374	105.847	99.1618	95.2473	151.899	149.08	122.744	GDE1
ENSSSCG00000008487	558.136	0.579896	1.49474	2.73e-05	0.00955591	461.294	802.444	550.433	715.001	723.283	635.608	795.556	407.322	340.599	425.162	394.937	570.075	434.052	ATL2
ENSSSCG00000016841	371.627	0.581775	1.49669	0.000155811	0.0256735	269.15	528.289	409.805	538.942	483.3	343.282	562.663	314.706	208.024	302.307	266.407	310.759	293.518	SLC1A3
ENSSSCG00000010133	184.97	0.593075	1.50846	0.00029283	0.0381529	189.211	231.8	190.667	325.979	178.321	238.688	218.215	174.837	95.9283	155.295	169.426	149.08	87.1661	ARVCF
ENSSSCG00000011437	83.1656	0.597025	1.51259	0.000574638	0.0490561	67.4707	138.618	72.4708	127.624	93.3269	90.2903	120.361	67.0994	73.2935	47.6236	74.781	61.9418	46.2514	ALAS1
ENSSSCG00000009825	214.028	0.597993	1.51361	2.72e-05	0.00955591	213.413	341.154	205.334	254.479	301.646	270.871	220.172	118.133	141.198	167.718	182.279	200.524	165.438	PPTC7
ENSSSCG00000010275	153.044	0.604111	1.52004	0.000599072	0.0493806	110.74	246.432	220.863	155.301	161.656	175.217	238.765	148.375	74.3714	107.671	101.655	95.5374	152.985	PCBD1
ENSSSCG00000016349	237.52	0.607442	1.52356	0.000537026	0.0476714	182.611	400.452	227.765	365.958	291.647	303.948	265.185	209.804	105.629	249.852	156.573	152.23	176.111	NDUFA10
ENSSSCG00000009151	80.4079	0.607444	1.52356	0.000421496	0.0425605	60.137	123.986	82.8237	119.936	96.66	118.003	89.0475	51.9784	59.2815	66.9492	57.2542	81.8892	37.3569	CYP2U1
ENSSSCG00000027443	444.568	0.61402	1.53052	1.83e-05	0.00867342	407.758	598.368	563.374	660.415	519.964	573.925	444.259	411.102	226.348	267.797	348.199	402.097	355.78	MRAS
ENSSSCG00000000018	219.917	0.62254	1.53958	0.000382101	0.0422824	204.612	313.431	215.687	409.011	238.317	182.369	328.791	154.99	100.24	190.495	205.648	142.781	172.553	KIAA0930
ENSSSCG00000027085	313.142	0.635099	1.55304	3.32e-05	0.0103636	255.215	463.6	319.217	499.732	379.974	308.418	454.044	270.288	165.988	257.444	212.659	253.017	231.257	UQCRFS1
ENSSSCG00000011446	455.222	0.648002	1.567	0.000515503	0.0473209	303.618	385.05	475.374	525.103	868.273	518.499	899.282	360.069	313.653	266.416	344.694	405.247	252.604	NEK4
ENSSSCG00000002756	140.746	0.651423	1.57072	9.8e-06	0.00714517	125.408	229.49	160.471	184.516	158.322	139.458	209.408	77.4951	113.174	111.812	103.992	116.535	99.6184	CYB5B
ENSSSCG00000006166	44.9596	0.663971	1.58444	9.05e-05	0.0192383	38.1356	66.9987	57.8041	66.8872	59.9959	49.168	51.8628	38.7476	20.4791	32.4393	37.3905	32.5457	32.0202	NDUFB8
ENSSSCG00000021206	250.311	0.673647	1.5951	0.000129193	0.0226874	241.281	392.751	256.236	238.334	366.641	370.995	317.048	107.737	119.641	155.295	243.038	194.224	250.825	IL1RAP
ENSSSCG00000004480	89.5052	0.675439	1.59708	3.34e-05	0.0103636	79.9381	143.239	75.059	143	114.992	114.427	106.661	70.8797	47.4252	73.8512	63.0965	59.8421	71.156	COX7A2
ENSSSCG00000017605	1093.5	0.687125	1.61007	7.35e-07	0.00118808	1319.35	1283.76	1257.89	1333.9	1698.22	1245.29	1300.48	684.225	530.3	655.688	982.669	1041.46	882.334	MMD
ENSSSCG00000010116	307.615	0.6881	1.61116	0.00040824	0.0425605	202.412	582.966	244.157	570.463	354.976	360.267	415.881	274.068	123.952	265.726	172.931	214.172	217.026	SLC25A1
ENSSSCG00000011664	85.707	0.69527	1.61919	5.1e-05	0.0141996	104.14	115.515	113.02	118.398	101.66	104.594	92.9616	55.7587	23.7126	81.4433	63.0965	59.8421	80.0505	RBP1
ENSSSCG00000028010	37.8477	0.701663	1.62638	2.71e-05	0.00955591	44.0026	56.9874	37.0981	47.6667	54.9962	43.8042	45.9915	23.6266	24.7905	27.6079	18.6953	29.3961	37.3569	ABHD3
ENSSSCG00000017694	3692.96	0.71107	1.63702	0.00015891	0.0256735	2437.01	6314.82	3992.79	8004.17	4218.04	3099.37	4766.49	2106.54	2124.43	2817.39	2149.95	3524.39	2453.1	ACACA
ENSSSCG00000003653	297.533	0.711849	1.6379	0.000380941	0.0422824	141.542	432.796	194.981	508.189	554.962	388.874	452.087	240.046	176.767	167.028	209.153	223.621	177.89	NDUFS5
ENSSSCG00000007372	205.17	0.731481	1.66034	3.37e-09	1.36e-05	207.546	220.249	242.432	259.861	294.98	278.023	281.821	171.056	116.407	129.067	179.942	141.731	144.091	FITM2
ENSSSCG00000029944	22167.3	0.764139	1.69836	9.61e-05	0.0196616	15931.9	35067.3	18145.3	43467.4	28149.7	26599.9	33796.9	17513.9	6171.75	18958.4	14064.7	14892.3	15415.9	FASN
ENSSSCG00000009755	679.434	0.767485	1.7023	1.27e-10	1.03e-06	662.24	1043.49	666.904	895.673	981.599	773.279	929.616	473.476	418.204	473.476	551.51	465.089	498.092	AACS
ENSSSCG00000023044	8958.63	0.772498	1.70822	9.74e-05	0.0196616	6503.59	14091.3	7788.88	17038.6	11954.2	10776.7	13495.1	7485.84	2183.72	7368.55	5600.4	6034.61	6140.76	FASN
ENSSSCG00000023174	660.374	0.777257	1.71387	1.33e-05	0.00821335	583.035	1106.63	652.237	761.13	1319.91	519.393	997.136	407.322	428.983	352.001	419.475	632.017	405.589	USP53
ENSSSCG00000009334	422.713	0.818499	1.76357	0.000492417	0.0462528	215.613	917.959	578.903	415.162	1018.26	135.883	1026.49	139.869	324.432	140.8	219.669	146.981	215.247	HSPH1
ENSSSCG00000001487	69.0755	0.832803	1.78114	5.91e-05	0.0144669	94.6057	149.399	63.8433	142.231	66.6621	38.4404	90.026	47.2531	26.9462	45.5531	40.8959	44.0942	48.0303	KLHL31
ENSSSCG00000022447	617.597	0.834289	1.78298	0.000124124	0.0222816	549.3	864.052	347.687	1351.58	1076.59	496.15	1180.12	168.221	307.186	495.562	587.732	271.914	332.654	F3
ENSSSCG00000010554	52797.8	0.836115	1.78524	2.45e-05	0.00955591	52350.7	88171.9	67891.3	90180.1	60812.5	62244.9	67710.3	37460.4	10111.3	25932.8	34932.1	39807.6	48765	SCD
ENSSSCG00000004454	3713.65	0.866491	1.82322	5.49e-05	0.0143502	2200.87	6632.87	3514.83	8433.17	3803.07	5893.01	4938.71	3045.94	734.013	2371.52	1599.61	2660.35	2449.54	ME1
ENSSSCG00000010728	50.0647	0.913971	1.88422	8.3e-05	0.018851	18.3344	110.894	174.275	36.9033	49.9966	44.6982	74.3693	19.8463	22.6348	30.3687	28.0429	26.2465	14.2312	CPXM2
ENSSSCG00000017421	2027.53	1.10662	2.15341	2.34e-07	0.000473419	1303.95	4206.29	1910.12	6027.54	2288.18	1568.91	3171.46	791.962	707.067	1082.92	1028.24	1429.91	841.42	ACLY

## Sheet: group III vs group I
Supplemental table 1. Results of the identification of DEGs by DeSeq.
						group III (+DDGS+beef tallow)					group I (-DDGS+rapeseed oil)
Ensemble ID	base Mean	log2FoldChange	Fold change	p value	p adjusted	a41count	a43count	a45count	a46count	a48count	z1count	z2count	z3count	z5count	z6count	z7count	z8count	annotation
ENSSSCG00000014833	35.382	-1.02529	-2.03537	7.62671e-07	0.00292078	13.4172	15.6089	13.7708	9.96498	20.8924	24.9106	65.9306	17.5985	75.3349	58.2598	61.3684	47.5272	UCP2
ENSSSCG00000022728	10.2467	-0.87387	-1.83257	3.29609e-05	0.0450738	5.36689	2.12849	1.96726	1.993	6.59761	4.98212	23.4227	14.6654	12.9888	18.7935	9.05435	21.0004	HOXC10
ENSSSCG00000017022	113.426	-0.834054	-1.78269	3.92321e-05	0.0450738	44.2769	73.7876	45.247	106.957	29.6892	124.553	218.612	177.94	100.447	221.763	77.465	140.371	HMMR
ENSSSCG00000030325	91.3931	-0.804633	-1.7467	3.81142e-05	0.0450738	69.7696	77.3351	27.5416	41.1886	48.3824	81.3746	177.839	131.989	73.6031	86.45	162.978	118.265	C1QTNF6
ENSSSCG00000022004	139.54	-0.793369	-1.73312	3.10351e-05	0.0450738	116.73	115.648	34.427	68.4262	80.2709	204.267	150.079	141.766	188.77	208.608	115.695	249.794	SH3BP2
ENSSSCG00000002494	347.059	-0.758623	-1.69188	5.12715e-05	0.0465622	268.345	232.005	120.003	231.852	219.92	318.025	449.369	393.033	529.942	498.027	212.274	691.908	CLMN
ENSSSCG00000014277	78.8664	-0.679825	-1.60195	2.31984e-05	0.0444211	56.3524	43.2793	50.1651	55.1395	67.0757	111.267	67.6656	93.8586	69.2735	109.002	122.737	100.581	IRF1
ENSSSCG00000017759	2685.18	-0.540184	-1.45416	2.22743e-06	0.0051182	1996.48	2349.85	2224.97	1636.91	2177.21	2845.62	3444.87	2550.8	3520.82	3390.34	3375.26	2709.05	ALDOC
ENSSSCG00000009211	264.303	0.676693	1.59847	4.88445e-05	0.0465622	313.963	340.558	325.581	220.558	580.589	226.686	246.372	189.673	187.904	157.865	207.244	174.635	PIGY
ENSSSCG00000030484	137.407	0.721202	1.64856	3.21798e-07	0.00184857	144.906	165.313	240.006	174.055	199.028	137.008	94.5584	111.457	107.374	92.0881	93.5617	89.528	AHR
ENSSSCG00000027646	421.259	0.725811	1.65383	1.24045e-06	0.00356288	598.409	478.91	715.099	515.522	534.406	347.088	290.615	213.137	328.183	430.371	236.419	366.954	TIPARP
ENSSSCG00000003006	205.817	0.826389	1.77324	5.26859e-05	0.0465622	319.33	431.374	424.928	199.3	203.426	280.659	84.1483	83.104	79.6645	124.037	156.942	82.8963	CYP2B6
ENSSSCG00000001231	277.766	1.03285	2.04606	1.27293e-07	0.00146247	221.384	481.748	692.475	437.795	389.259	153.615	216.877	202.383	131.62	201.09	140.846	64.1065	SLA-1

## Sheet: group IV vs group I 
Supplemental table 1. Results of the identification of DEGs by DeSeq.	genes annotated manually
						group IV (+DDGS+coconut oil)					group I (-DDGS+rapeseed oil)
Ensemble ID	base Mean	log2FoldChange	Fold change	p value	p adjusted	a49count	a52count	a53count	a54count	a55count	z1count	z2count	z3count	z5count	z6count	z7count	z8count	annotation
ENSSSCG00000005487	45.8705	-1.04436	-2.06245	4.64e-06	0.00715782	11.7549	23.4473	30.9334	15.7122	24.9728	62.6911	63.6976	34.565	93.7046	43.8336	34.6865	110.447	COL27A1
ENSSSCG00000014833	34.8078	-0.894426	-1.85887	0.000102927	0.0241499	11.7549	23.4473	19.9349	15.7122	19.7701	23.2189	61.2787	16.3729	70.2785	54.3537	57.1859	44.3854	UCP2
ENSSSCG00000009226	94.2795	-0.839702	-1.78968	1.97e-05	0.0132167	50.2256	50.2442	52.2431	89.0358	46.8239	82.0403	120.139	83.6837	112.284	187.608	91.8725	165.155	KLHL8
ENSSSCG00000017993	24.6767	-0.81842	-1.76347	0.000275313	0.0341547	7.4804	13.3985	26.1216	10.4748	11.4459	23.2189	31.4457	23.6497	51.6991	33.3136	31.8741	31.9988	NTN1
ENSSSCG00000022111	31.6966	-0.800744	-1.742	0.000148839	0.0266124	12.8236	16.7481	24.0593	17.0216	24.9728	51.8556	50.7968	26.3785	30.6963	42.0803	27.1868	55.7398
ENSSSCG00000013292	93.2778	-0.760612	-1.69421	0.000135251	0.0266124	49.1569	44.6615	76.3024	47.1366	81.1615	134.67	126.589	79.1356	179.331	131.501	67.4981	102.19	PRR5L
ENSSSCG00000007401	133.403	-0.729508	-1.65807	0.000459354	0.0427398	70.5295	79.2742	91.4254	79.8704	107.175	121.512	160.453	121.887	222.145	243.715	67.4981	235.346	SDC4
ENSSSCG00000010116	329.776	-0.718351	-1.6453	0.000337699	0.036087	156.02	290.3	242.655	172.834	224.755	213.614	610.368	257.418	599.387	373.463	377.802	438.693	SLC25A1
ENSSSCG00000005381	77.9357	-0.713116	-1.63934	0.000430912	0.0411578	59.8432	31.2631	61.1794	65.4675	38.4997	49.5337	129.008	73.678	130.863	105.201	84.3727	106.318
ENSSSCG00000000694	887.952	-0.68596	-1.60877	7.32e-05	0.0197607	443.481	583.949	889.508	517.193	656.576	1102.9	1002.23	672.198	1315.1	936.287	1033.1	1502.91
ENSSSCG00000013511	2101.89	-0.675125	-1.59673	0.000284387	0.0345241	1534.55	1479.41	1455.25	979.394	1815.73	3817.97	2445.5	1909.26	3070.44	3175.31	1364.96	2174.88	HDGFL2
ENSSSCG00000016851	208.178	-0.669805	-1.59086	0.00035953	0.0373116	147.471	136.218	130.608	141.41	164.404	205.101	342.677	138.26	306.963	292.809	154.683	337.535	OSMR
ENSSSCG00000008550	343.216	-0.650263	-1.56945	0.000115374	0.0251861	156.02	243.405	314.146	243.539	267.417	345.962	445.077	314.723	592.116	320.862	388.114	487.207	SLC5A6
ENSSSCG00000029421	256.662	-0.646817	-1.56571	1.09e-07	0.00117637	185.941	193.161	210.347	166.288	186.255	259.278	357.997	234.678	321.504	296.315	333.741	334.439	COL15A1
ENSSSCG00000023585	64.5537	-0.633079	-1.55087	2.08e-05	0.0132167	42.7452	52.4773	52.9305	32.7338	53.0671	76.6225	83.0488	67.3108	81.5877	80.6539	84.3727	67.0942	SERINC2
ENSSSCG00000003718	75.6921	-0.630869	-1.5485	1.2e-05	0.0125801	60.9119	53.5938	42.6194	62.8488	59.3103	92.8758	101.594	72.7684	84.0111	99.9407	89.0601	88.7708	TAF4B
ENSSSCG00000029876	889.391	-0.624065	-1.54121	0.000113854	0.0251861	518.285	598.464	717.655	625.87	776.237	903.991	1094.15	740.419	1412.84	1227.34	733.105	1324.34	SOD2
ENSSSCG00000001379	569.108	-0.587479	-1.50262	0.000305333	0.034689	306.697	401.954	454.378	404.589	545.239	499.207	904.667	508.469	900.695	618.931	659.982	624.492	TUBB
ENSSSCG00000006623	131.136	-0.576666	-1.4914	1.28e-05	0.0125801	100.451	83.7403	105.861	95.5826	112.377	136.992	178.998	130.074	186.601	138.514	164.058	140.382	PSMB4
ENSSSCG00000015473	51.9623	-0.552665	-1.46679	0.00055124	0.0483702	38.4707	32.3796	43.9942	43.2086	37.4592	47.9858	74.1795	59.1243	54.1225	70.1338	64.6857	57.8042	TMEM183A
ENSSSCG00000008368	177.951	-0.551524	-1.46563	1.6e-05	0.0132167	119.686	126.169	157.417	128.316	150.877	178.012	227.376	177.373	224.568	222.675	176.245	246.7	UGP2
ENSSSCG00000017202	584.819	-0.531541	-1.44547	4.01e-05	0.0160393	441.344	487.927	442.004	416.373	486.969	666.384	932.082	523.933	583.231	643.478	627.17	766.938	H3F3A
ENSSSCG00000013046	67.6694	-0.52851	-1.44244	0.00046886	0.0428848	53.4315	51.3607	48.1186	62.8488	46.8239	65.013	104.013	75.4972	75.9331	77.1472	80.6228	71.2231	COX8A
ENSSSCG00000014442	193.236	-0.526018	-1.43995	0.000162784	0.0266124	151.745	139.567	164.978	140.1	155.039	188.073	237.052	194.655	277.075	168.321	290.617	211.605	PDGFRB
ENSSSCG00000026087	81.0134	-0.504297	-1.41843	0.000427667	0.0411578	66.255	46.8946	72.178	74.633	56.1887	78.1704	91.1118	103.695	101.783	105.201	86.2476	89.803	GKAP1
ENSSSCG00000007709	82.6759	-0.501186	-1.41538	0.000499503	0.0449262	63.0491	63.6427	59.8046	72.0143	67.6346	104.485	81.4362	89.1413	96.128	82.4073	84.3727	127.995	TBL2
ENSSSCG00000006860	100.302	-0.491364	-1.40577	0.000524126	0.0463679	82.2844	64.7592	102.424	65.4675	79.0804	120.739	128.202	102.785	108.245	103.447	137.809	108.383	SLC30A7
ENSSSCG00000006501	319.365	-0.473614	-1.38858	0.000110126	0.0251861	239.373	213.259	305.897	278.892	243.485	342.866	458.784	315.633	355.431	338.396	405.926	334.439	SSR2
ENSSSCG00000024413	199.198	-0.448146	-1.36429	0.00035416	0.0373116	139.99	160.781	193.162	149.266	163.364	198.909	255.597	195.565	267.381	229.688	244.681	191.993	PPP2R1A
ENSSSCG00000005621	202.772	-0.44546	-1.36175	0.00021205	0.0293418	175.255	132.868	201.411	159.741	153.999	215.162	262.853	207.39	219.721	212.155	231.556	261.151	CDK9
ENSSSCG00000013052	888.264	-0.396833	-1.31661	0.00029861	0.0346548	709.57	732.449	771.961	705.74	788.723	758.486	1210.25	888.684	964.512	1106.36	1038.72	983.704	RTN3
ENSSSCG00000027857	765.491	-0.396099	-1.31595	3.82e-05	0.0158533	673.236	554.919	677.786	615.395	683.63	734.493	960.302	745.876	908.773	887.193	849.352	894.933	DMXL1
ENSSSCG00000022508	213.79	0.411421	1.33	0.000140012	0.0266124	260.746	261.27	240.593	277.582	219.552	210.518	149.165	184.65	185.794	199.881	194.057	181.67	UIMC1
ENSSSCG00000013155	647.462	0.454016	1.36985	0.00032855	0.0354604	837.805	897.696	727.966	831.438	593.103	484.502	491.842	648.548	592.924	643.478	445.3	574.946	ZFP91
ENSSSCG00000011497	337.642	0.466364	1.38162	0.000312095	0.0349722	470.197	457.781	300.398	451.726	363.146	267.792	291.074	296.531	270.613	240.208	284.055	358.18	MAGI1
ENSSSCG00000005232	1858.11	0.467546	1.38276	0.000512422	0.0457072	2359.53	2518.91	2195.59	2385.64	1780.35	1273.95	1536.81	2199.43	1453.23	1774.39	1302.15	1517.36	SMARCA2
ENSSSCG00000015714	350.008	0.473895	1.38885	0.000191847	0.0288778	443.481	420.935	349.204	480.532	423.497	271.662	250.759	363.842	240.724	341.902	343.116	270.441	CCDC93
ENSSSCG00000015782	143.266	0.488988	1.40346	0.000143282	0.0266124	210.52	155.199	154.667	199.021	152.958	102.163	108.85	141.898	113.9	127.994	131.246	120.77	IRF2
ENSSSCG00000015077	178.113	0.492952	1.40732	0.00016184	0.0266124	207.314	242.289	223.408	252.705	161.282	149.375	126.589	187.379	148.635	154.294	150.933	133.156	RNF214
ENSSSCG00000009924	232.189	0.497206	1.41148	0.000193743	0.0288778	246.853	340.544	301.773	286.748	246.606	223.676	174.967	253.78	170.446	150.788	194.995	195.089	ANKRD13A
ENSSSCG00000008164	1953.93	0.500864	1.41506	2.98e-05	0.015069	2718.59	2710.95	2234.77	2360.76	1901.05	1549.48	1404.57	2088.45	1732.73	1648.15	1399.65	1698	MAP4K4
ENSSSCG00000028327	123.181	0.516	1.42998	0.00042197	0.0410299	190.216	119.47	134.732	155.813	161.282	125.382	101.594	114.61	91.2812	115.721	93.7474	74.3197
ENSSSCG00000001227	259.634	0.51711	1.43109	0.00020067	0.0288778	277.844	322.679	323.082	425.539	252.849	189.621	208.025	281.068	216.49	238.455	193.12	186.832	TMP-SLA-3
ENSSSCG00000015013	1087.23	0.518483	1.43245	0.00023607	0.0310719	1478.98	1377.81	1136.97	1563.36	1156.03	838.978	761.146	1114.27	823.955	1158.96	651.545	984.736	RDX
ENSSSCG00000025668	589.099	0.523149	1.43709	0.000101883	0.0241499	798.266	733.565	642.04	828.819	632.644	426.455	420.888	570.322	540.417	641.725	367.49	466.563	TLN2
ENSSSCG00000010947	117.584	0.525879	1.43981	0.00019562	0.0288778	160.294	155.199	126.483	154.503	134.229	103.711	72.5669	124.616	85.6267	78.9006	110.622	104.254	FBP2
ENSSSCG00000022869	133.085	0.5304	1.44433	0.000357468	0.0373116	189.147	160.781	130.608	202.949	144.634	92.1018	95.1433	144.627	90.4734	115.721	105.935	124.898	BCAP29
ENSSSCG00000012825	115.234	0.531707	1.44564	0.000314306	0.0349722	145.334	178.646	145.731	136.172	113.418	122.286	85.4677	92.7797	89.6656	73.6405	118.122	81.5452	IKBKG
ENSSSCG00000020757	298.831	0.535791	1.44974	0.000294285	0.0345241	438.138	366.224	279.088	493.625	287.187	297.976	215.282	271.062	201.142	247.222	257.805	231.217	ZEB1
ENSSSCG00000025876	97.5686	0.536325	1.45027	0.000146909	0.0266124	139.99	119.47	118.922	141.41	86.3642	86.6841	65.3102	83.6837	71.0863	87.6673	82.4977	87.7386	PBLD
ENSSSCG00000028698	697.308	0.542797	1.45679	4.48e-05	0.0165561	998.1	940.125	770.586	919.164	708.602	606.014	455.559	796.814	549.303	575.097	514.673	533.657	CCDC47
ENSSSCG00000006894	242.22	0.546656	1.4607	0.000198868	0.0288778	292.804	341.661	224.783	339.122	316.322	235.285	195.124	231.04	151.866	234.948	143.434	200.25	FNBP1L
ENSSSCG00000010908	215.339	0.548861	1.46293	0.00057283	0.0490679	234.03	330.495	211.035	306.388	275.741	211.292	245.921	161	127.632	140.268	187.495	152.768	PTPRC
ENSSSCG00000000145	3060.4	0.555308	1.46948	0.000557253	0.0485035	3886.6	4683.88	2663.71	4919.23	3149.69	2839.68	2067.35	2550.53	2750.55	2600.21	1610.58	3002.72	MYH9
ENSSSCG00000004587	312.486	0.558149	1.47238	0.000413619	0.0409559	431.726	401.954	279.088	467.438	393.321	380.017	186.255	270.153	239.108	233.195	214.682	252.893	MYO1E
ENSSSCG00000029033	58.6161	0.570841	1.48539	0.000563357	0.0486425	78.0099	81.5073	63.9291	83.7984	67.6346	55.7255	37.896	67.3108	43.6211	36.8203	36.5615	50.5787	MCC
ENSSSCG00000016976	205.564	0.575967	1.49068	0.000162299	0.0266124	333.412	216.608	170.477	320.791	262.214	180.334	137.071	176.463	163.175	177.088	144.371	184.767	ZNF366
ENSSSCG00000000755	522.468	0.57913	1.49395	5.93e-05	0.0188091	776.893	672.156	516.932	785.61	550.442	425.681	350.74	475.723	431.364	522.497	298.117	463.466	ERC1
ENSSSCG00000020688	440.438	0.582394	1.49733	0.000165092	0.0266124	599.501	657.641	354.703	682.172	505.699	287.915	312.038	422.966	418.44	392.749	284.992	366.438	HNRNPH3
ENSSSCG00000000363	112.193	0.588291	1.50347	8.11e-05	0.020838	128.236	177.53	109.298	163.669	135.269	94.4237	83.0488	96.4181	106.629	105.201	81.5603	65.0298	GDF11
ENSSSCG00000011399	489.261	0.591294	1.5066	2.27e-05	0.0136161	718.119	674.389	483.936	663.841	565.009	533.262	370.898	420.238	370.78	357.683	288.742	424.242	GNAI2
ENSSSCG00000006231	274.542	0.596781	1.51234	1.73e-05	0.0132167	330.206	340.544	272.901	390.186	413.091	274.758	194.318	264.695	189.025	189.361	185.62	249.797	CHD7
ENSSSCG00000007058	354.8	0.60703	1.52312	0.000116678	0.0251861	443.481	425.401	315.521	602.301	494.253	315.004	210.444	353.836	244.763	236.702	350.615	265.28	PLCB4
ENSSSCG00000028164	47.1427	0.608479	1.52465	0.000225973	0.0304866	53.4315	54.7104	64.6165	75.9423	55.1482	34.8284	36.2835	40.0226	26.6574	35.0669	48.7487	40.2565	MCC
ENSSSCG00000009310	125.548	0.611843	1.52821	0.000162464	0.0266124	206.245	148.5	160.166	162.359	131.107	112.999	64.5039	83.6837	123.593	106.954	81.5603	124.898	POLR1D
ENSSSCG00000007288	168.937	0.622859	1.53992	6.46e-05	0.0188444	226.549	273.552	149.855	254.014	185.215	143.183	112.882	137.35	113.9	170.075	106.872	153.801	MYH7B
ENSSSCG00000004091	1960.22	0.627113	1.54447	0.00015964	0.0266124	2962.24	2817.03	1729.52	2952.59	2263.16	1317.29	1306.2	1786.46	1574.4	2133.82	967.473	1712.45	AKAP12
ENSSSCG00000007150	215.01	0.636486	1.55454	0.000219195	0.0299465	290.667	391.905	221.346	335.194	167.526	172.594	157.228	156.452	137.326	152.541	164.058	233.281
ENSSSCG00000016925	282.856	0.637796	1.55595	0.000211367	0.0293418	365.471	438.799	240.593	446.488	360.024	213.614	129.814	236.497	318.273	213.908	210.932	219.863	PLK2
ENSSSCG00000014802	930.138	0.640578	1.55895	8.5e-05	0.0213351	1520.66	1247.17	849.638	1538.49	905.263	883.868	510.387	784.989	807.799	731.145	570.922	811.324	NUMA1
ENSSSCG00000021158	63.2775	0.64237	1.56089	0.000229201	0.0305404	81.2158	91.5561	77.6772	62.8488	104.053	58.0474	52.4094	66.4012	50.8913	29.8069	32.8116	51.6109	MCF2L
ENSSSCG00000026729	152.327	0.644139	1.56281	5.21e-07	0.00277092	216.932	221.074	148.48	195.093	201.863	126.156	127.395	141.898	122.785	117.474	109.684	99.093	TMEM150C
ENSSSCG00000014203	48.7371	0.644522	1.56322	0.000326768	0.0354604	44.8824	66.9923	63.2417	70.7049	76.9994	47.2119	35.4772	40.9322	37.9665	24.5468	25.3118	50.5787	MCC
ENSSSCG00000013295	260.11	0.645294	1.56406	3.07e-05	0.015069	423.177	390.788	244.718	390.186	243.485	204.327	159.647	246.503	201.95	205.141	178.12	233.281	TRIM44
ENSSSCG00000011020	451.195	0.64753	1.56648	4.76e-05	0.0165561	689.266	653.175	540.991	625.87	432.861	386.208	300.75	459.351	316.657	333.136	224.994	451.079	KIAA1462
ENSSSCG00000010707	254.358	0.653259	1.57272	0.000182511	0.0281804	367.608	369.574	219.971	464.819	254.93	196.587	173.354	202.842	214.874	185.855	129.371	272.506	PAF1
ENSSSCG00000006307	89.4609	0.662468	1.58279	0.000156057	0.0266124	104.726	132.868	83.1765	179.381	94.6884	78.9444	60.4724	72.7684	60.5849	49.0937	72.1855	84.6419	RCSD1
ENSSSCG00000001440	130.185	0.662696	1.58304	6.28e-05	0.0188179	165.638	183.112	158.792	174.144	176.89	130.026	74.9858	130.074	97.7436	68.3805	70.3106	132.124	NOTCH4
ENSSSCG00000001376	97.0115	0.664374	1.58488	0.000165202	0.0266124	172.049	107.188	97.6121	159.741	106.134	82.0403	50.7968	68.2204	101.783	84.1606	59.0609	75.3519	DHX16
ENSSSCG00000016261	88.6	0.67073	1.59188	3.39e-05	0.0152636	131.441	142.917	90.0506	137.482	82.202	73.5267	59.6661	73.678	75.9331	75.3939	49.6861	71.2231	SP110
ENSSSCG00000021514	126.789	0.672253	1.59356	0.000448696	0.0424805	199.834	224.424	114.11	188.546	123.823	113.773	62.8913	124.616	72.7019	105.201	65.6232	125.931	OCLN
ENSSSCG00000030418	27.0074	0.680576	1.60278	0.000473836	0.0429758	34.1961	50.2442	30.246	41.8992	26.0133	23.9929	21.7701	20.9209	16.9638	24.5468	17.812	15.4833	SOX6
ENSSSCG00000004656	131.41	0.681551	1.60386	0.000364478	0.0374648	226.549	271.319	130.608	157.122	98.8506	101.389	95.1433	80.0452	121.17	113.967	70.3106	110.447	EID1
ENSSSCG00000009570	592.866	0.684976	1.60768	0.000251919	0.0321836	1002.37	912.211	411.071	1023.91	632.644	387.756	312.844	486.639	474.986	571.591	333.741	564.623	MPHOSPH8
ENSSSCG00000006558	836.891	0.688934	1.61209	0.000135762	0.0266124	1132.75	1167.9	814.58	1776.79	712.765	559.577	528.932	820.464	649.47	720.625	442.488	716.36	RPS27
ENSSSCG00000014395	29.5837	0.692578	1.61617	0.000466296	0.0428848	33.1275	31.2631	39.8697	57.6114	40.5808	18.5752	24.9953	29.1074	14.5404	14.0268	23.4369	27.8699	PCDH12
ENSSSCG00000016263	194.268	0.696126	1.62015	1.03e-06	0.00277092	338.755	271.319	167.728	255.323	246.606	144.731	131.427	159.181	143.788	164.815	153.746	153.801	SP140L
ENSSSCG00000026362	105.203	0.709892	1.63568	0.000159224	0.0266124	120.755	135.101	75.615	208.187	173.769	84.3622	63.6976	79.1356	57.3537	105.201	78.7478	80.513	HES1
ENSSSCG00000028117	81.1806	0.722724	1.6503	6.11e-05	0.0188179	114.343	135.101	84.5513	128.316	88.4452	54.9515	34.6709	84.5933	67.8551	61.3671	48.7487	71.2231	CDK5RAP2
ENSSSCG00000003110	136.275	0.72295	1.65055	9.22e-05	0.0226143	220.138	230.007	134.045	226.518	117.58	115.321	84.6614	130.983	95.3202	92.9273	61.8733	125.931
ENSSSCG00000025537	36.2263	0.723311	1.65097	4.66e-05	0.0165561	53.4315	46.8946	59.8046	41.8992	43.7024	37.1503	22.5764	23.6497	29.8885	21.0401	30.9366	23.741	PTPN6
ENSSSCG00000006939	121.921	0.725747	1.65376	2.54e-05	0.0144095	201.971	184.229	87.9884	185.928	163.364	85.1361	71.7606	97.3277	104.206	106.954	74.0605	100.125	ZNHIT6
ENSSSCG00000009926	37.4151	0.726415	1.65452	6.84e-05	0.0194229	59.8432	48.0111	40.5571	68.0862	37.4592	29.4107	20.9638	24.5593	27.4652	36.8203	29.9992	25.8055	TCHP
ENSSSCG00000009536	736.571	0.73325	1.66238	0.000290242	0.0345241	1291.97	1067.41	505.246	1638	602.468	517.782	404.762	503.012	529.916	713.612	404.051	660.62	ARGLU1
ENSSSCG00000027467	168.198	0.738401	1.66833	0.000153204	0.0266124	275.706	348.36	152.605	247.467	135.269	126.156	100.787	154.633	90.4734	149.034	87.1851	150.704	DZIP1L
ENSSSCG00000022410	148.224	0.755072	1.68772	5.11e-05	0.0172368	248.991	245.638	112.735	242.23	172.728	141.636	98.3685	107.333	90.4734	108.707	68.4356	141.414	ANKRD11
ENSSSCG00000030283	52.308	0.755425	1.68813	0.000417804	0.0409941	101.52	61.4096	48.8061	98.2013	63.4725	41.0201	19.3512	53.6667	54.9303	19.2868	30.9366	35.0954	ZRSR2
ENSSSCG00000008574	39.6301	0.760307	1.69385	1.65e-05	0.0132167	50.2256	61.4096	53.6179	64.1582	44.7429	36.3763	24.9953	34.565	32.3119	17.5335	21.5619	34.0632	KIF3C
ENSSSCG00000013855	219.352	0.761439	1.69518	0.000182769	0.0281804	338.755	405.303	149.855	472.676	171.688	136.992	126.589	144.627	168.83	206.895	129.371	180.638	FAM32A
ENSSSCG00000009285	25.8679	0.784541	1.72254	0.000325187	0.0354604	58.7746	35.7292	27.4964	48.446	17.689	17.0272	16.9323	25.4689	16.156	12.2734	16.8745	17.5477	C1QTNF9
ENSSSCG00000016341	24.339	0.786045	1.72434	0.000384218	0.0387558	53.4315	36.8457	21.9971	41.8992	21.8512	20.897	11.2882	12.7345	16.9638	26.3002	10.3122	17.5477	TRAF3IP1
ENSSSCG00000004318	23.9271	0.789483	1.72845	0.000380277	0.0387201	37.402	31.2631	22.6845	39.2805	41.6213	20.1231	8.86929	9.09605	17.7716	33.3136	11.2497	14.4511	RRAGD
ENSSSCG00000013497	31.0542	0.796701	1.73712	0.000264695	0.0332193	47.0197	42.4284	35.0579	79.8704	21.8512	31.7326	19.3512	18.1921	17.7716	22.7935	15.9371	20.6444	ANKRD24
ENSSSCG00000001397	41.3563	0.808632	1.75155	0.000160737	0.0266124	84.4217	53.5938	63.2417	62.8488	35.3781	34.8284	36.2835	35.4746	21.8106	28.0535	9.37474	30.9665	TMP-CH242-74M17.4
ENSSSCG00000030215	15.5313	0.81629	1.76087	0.000293959	0.0345241	21.3726	20.0977	15.123	37.9712	21.8512	13.1574	8.06299	13.6441	8.88578	8.76673	11.2497	6.19331	TMEM169
ENSSSCG00000015262	29.526	0.821667	1.76745	0.000180645	0.0281804	45.9511	63.6427	20.6223	52.374	34.3376	21.671	16.126	18.1921	19.3872	22.7935	10.3122	28.9021	THYN1
ENSSSCG00000000744	55.8091	0.829023	1.77648	0.000211436	0.0293418	83.3531	94.9057	37.1201	142.719	56.1887	43.342	26.6079	48.2091	29.8885	42.0803	17.812	47.482
ENSSSCG00000013991	111.853	0.830769	1.77863	0.000452804	0.0424966	250.059	184.229	45.369	285.438	94.6884	76.6225	45.1527	67.3108	67.8551	113.967	29.9992	81.5452	C1orf35
ENSSSCG00000026314	12.3557	0.832435	1.78069	0.000253461	0.0321836	33.1275	35.7292	43.3068	2.6187	7.28373	0	0	10.0057	5.65459	3.50669	1.87495	5.16109
ENSSSCG00000021624	33.9835	0.834111	1.78276	4.64e-05	0.0165561	57.706	31.2631	49.4935	60.2301	46.8239	22.445	17.7386	30.9266	29.8885	21.0401	10.3122	29.9343	LAD1
ENSSSCG00000023498	20.5513	0.842671	1.79337	0.000412134	0.0409559	24.5785	58.06	9.62373	40.5899	28.0944	6.19172	16.9323	14.5537	12.9248	12.2734	9.37474	13.4188	HSPB6
ENSSSCG00000027826	94.4341	0.847839	1.7998	1.07e-05	0.0125801	98.3139	192.045	116.86	133.554	137.35	104.485	74.1795	75.4972	62.2005	50.847	49.6861	38.1921	GIMAP4
ENSSSCG00000010955	161.469	0.852861	1.80608	1.84e-05	0.0132167	254.334	365.108	123.046	239.611	182.093	94.4237	72.5669	138.26	120.362	136.761	76.8729	134.188	GOLM1
ENSSSCG00000016063	40.9503	0.864558	1.82078	0.000293594	0.0345241	58.7746	116.12	13.7482	157.122	31.216	20.897	12.9008	7.27684	22.6184	35.0669	8.43727	7.22553	SDPR
ENSSSCG00000006372	64.9383	0.869855	1.82748	3.02e-06	0.00652933	80.1472	130.635	61.8668	112.604	83.2426	58.0474	58.0535	32.7458	48.4679	36.8203	38.4364	38.1921	ARHGAP30
ENSSSCG00000012874	56.6576	0.879055	1.83917	3.56e-05	0.0153875	94.0394	106.071	43.9942	108.676	67.6346	43.342	26.6079	41.8418	52.5069	42.0803	15.9371	37.1599	ORAOV1
ENSSSCG00000028085	9.91465	0.897159	1.8624	0.000243298	0.0316375	20.304	16.7481	2.74964	23.5683	20.8106	4.64379	4.03149	3.63842	6.46239	7.01338	2.81242	6.19331	CCDC96
ENSSSCG00000029646	93.1202	0.931371	1.90709	7.25e-05	0.0197607	211.589	221.074	60.492	187.237	58.2698	63.4651	36.2835	63.6724	84.0111	61.3671	22.4994	47.482
ENSSSCG00000029126	49.4919	0.949513	1.93122	8.06e-05	0.020838	126.098	77.0411	32.9956	134.863	35.3781	17.8012	16.9323	48.2091	29.8885	43.8336	11.2497	19.6121
ENSSSCG00000027690	15.4643	0.965336	1.95252	3.3e-05	0.0152636	40.6079	16.7481	11.686	30.1151	24.9728	10.0615	6.45039	9.09605	11.3092	8.76673	7.49979	8.25775	CFAP53
ENSSSCG00000002487	14.4019	0.969803	1.95857	5.47e-05	0.0178864	40.6079	34.6127	42.6194	2.6187	15.608	0	3.2252	6.36724	2.4234	7.01338	8.43727	9.28996	SERPINA3-2
ENSSSCG00000004233	81.042	0.988118	1.9836	1.01e-06	0.00277092	120.755	179.763	65.3039	106.057	143.593	51.0817	55.6346	74.5876	50.0835	47.3403	52.4986	25.8055	SMPDL3A
ENSSSCG00000007642	19.7391	1.02	2.02791	3.04e-05	0.015069	10.6863	51.3607	8.24891	64.1582	44.7429	6.96568	7.25669	7.27684	9.69358	3.50669	17.812	5.16109	AZGP1
ENSSSCG00000004983	8.76257	1.06757	2.0959	1.25e-05	0.0125801	24.5785	15.6315	13.7482	17.0216	7.28373	6.19172	3.2252	4.54803	0	7.01338	2.81242	3.09665	CTAGE5
ENSSSCG00000004195	16.0039	1.11606	2.16754	4.58e-06	0.00715782	55.5687	46.8946	31.6208	11.7842	7.28373	1.54793	2.4189	11.8249	2.4234	8.76673	4.68737	7.22553	ARG1

## Sheet: group I vs group II+III+IV
Supplemental table 1. Results of the identification of DEGs by DeSeq.
Ensemble ID	baseMean	log2FoldChange		lfcSE	stat	pvalue	padj
ENSSSCG00000024107	16.0184	-5.15506	35.6309	1.4491	-3.55741	0.000374527	0.0355148	RPL14
ENSSSCG00000023945	13.251	-2.99964	7.99801	0.874975	-3.42826	0.000607464	0.0425741	BTD
ENSSSCG00000026314	19.834	-2.8611	7.2657	0.853635	-3.35167	0.000803257	0.0478579	PAH
ENSSSCG00000015068	23.1121	-2.53328	5.78888	0.676839	-3.74281	0.000181971	0.0265188	APOA4
ENSSSCG00000004195	22.5327	-2.46624	5.52601	0.699116	-3.52766	0.000419257	0.0370612	ARG1
ENSSSCG00000016063	42.2675	-1.73602	3.33115	0.498255	-3.4842	0.000493612	0.0401324	CAVIN2
ENSSSCG00000027690	17.5519	-1.2612	2.39695	0.303784	-4.15164	3.30105e-05	0.0123105	CFAP53
ENSSSCG00000012364	34.5083	-1.2611	2.39678	0.330734	-3.81303	0.000137276	0.0238316	VSIG4
ENSSSCG00000024775	20.1678	-1.25715	2.39023	0.296113	-4.2455	2.18104e-05	0.0107407	HIST2H2AB
ENSSSCG00000007953	11.0873	-1.21776	2.32585	0.31142	-3.91035	9.21611e-05	0.0195129	DNASE1
ENSSSCG00000022427	63.3792	-1.21387	2.3196	0.292107	-4.15558	3.24467e-05	0.0123105	RGS1
ENSSSCG00000029371	45.4625	-1.15528	2.22728	0.249185	-4.63625	3.54781e-06	0.0052577	C5AR1
ENSSSCG00000003525	136.081	-1.13802	2.20079	0.307155	-3.70504	0.000211359	0.0283756	C1QC
ENSSSCG00000003524	111.182	-1.13603	2.19776	0.288443	-3.9385	8.1991e-05	0.0189039	EPHA8
ENSSSCG00000029126	48.0546	-1.11816	2.1707	0.332547	-3.36242	0.00077263	0.0473916	ASPH
ENSSSCG00000023498	21.8078	-1.08445	2.12057	0.307429	-3.52749	0.000419515	0.0370612	HSPB6
ENSSSCG00000013099	185.905	-1.04675	2.06587	0.278548	-3.75787	0.000171363	0.0261433	MS4A2
ENSSSCG00000004318	27.5727	-1.04489	2.06321	0.253945	-4.11464	3.87779e-05	0.0134639	RRAGD
ENSSSCG00000004468	19.9215	-1.0078	2.01084	0.269755	-3.73597	0.000186993	0.0265188	SH3BGRL2
ENSSSCG00000016767	19.1237	-1.00304	2.00422	0.296378	-3.38432	0.000713539	0.0460553	MYO9
ENSSSCG00000029646	90.8695	-0.989765	1.98586	0.292987	-3.37819	0.000729658	0.046794	MYO9
ENSSSCG00000027438	28.1689	-0.976367	1.9675	0.290643	-3.35933	0.000781309	0.0473916	CEP128
ENSSSCG00000027272	25.6501	-0.954343	1.9377	0.26666	-3.57887	0.000345079	0.0345758	0
ENSSSCG00000022976	14.8504	-0.953862	1.93705	0.279203	-3.41638	0.0006346	0.0428845	GTPBP2
ENSSSCG00000009763	18.7714	-0.951748	1.93421	0.230791	-4.12385	3.72589e-05	0.0133986	ZNF664
ENSSSCG00000001231	241.212	-0.946187	1.92677	0.282194	-3.35297	0.000799491	0.0478579	SLA-1
ENSSSCG00000024495	16.8907	-0.929813	1.90503	0.255096	-3.64495	0.000267446	0.0309289	SELPLG
ENSSSCG00000004971	26.0961	-0.926075	1.9001	0.275054	-3.36688	0.00076024	0.0473916	TLE3
ENSSSCG00000013339	56.4401	-0.904117	1.8714	0.248233	-3.64221	0.000270309	0.0309289	ANO3
ENSSSCG00000012874	59.2237	-0.899314	1.86518	0.231074	-3.89189	9.94663e-05	0.0196378	ORAOV1
ENSSSCG00000002741	12.5178	-0.896505	1.86155	0.246962	-3.63014	0.000283268	0.031817	ZNF821
ENSSSCG00000014395	34.6243	-0.883827	1.84526	0.21219	-4.16526	3.10999e-05	0.0123105	PCDH12
ENSSSCG00000027826	102.43	-0.872571	1.83092	0.261048	-3.34257	0.000830058	0.0485922	GIMAP4
ENSSSCG00000004479	223.015	-0.86657	1.82332	0.22089	-3.92308	8.74242e-05	0.0195129	FILIP1
ENSSSCG00000009221	50.8292	-0.859001	1.81378	0.213621	-4.02114	5.7917e-05	0.0156492	DSPP
ENSSSCG00000012512	25.9926	-0.850672	1.80334	0.252141	-3.37379	0.000741409	0.0469512	ZMAT1
ENSSSCG00000016782	50.0877	-0.813862	1.75791	0.192445	-4.22905	2.34676e-05	0.0107407	FAM105A
ENSSSCG00000002925	38.2263	-0.811323	1.75482	0.241994	-3.35266	0.000800394	0.0478579	POLR2I
ENSSSCG00000009222	1828.54	-0.805736	1.74804	0.202197	-3.9849	6.75096e-05	0.0161846	SPARCL1
ENSSSCG00000022705	90.8843	-0.801779	1.74325	0.235973	-3.39776	0.000679404	0.0449021	SALL2
ENSSSCG00000009926	41.5331	-0.793861	1.73371	0.164044	-4.83933	1.30278e-06	0.00327943	TCHP
ENSSSCG00000006558	946.197	-0.783771	1.72162	0.212175	-3.69399	0.000220767	0.0288688	RPS27
ENSSSCG00000017219	24.1333	-0.758475	1.6917	0.223263	-3.39723	0.000680717	0.0449021	HID1
ENSSSCG00000017614	37.1797	-0.749751	1.6815	0.168128	-4.4594	8.21905e-06	0.00667606	TRIM25
ENSSSCG00000022410	157.259	-0.735209	1.66464	0.164363	-4.47308	7.7101e-06	0.00667606	ANKRD11
ENSSSCG00000017006	47.9979	-0.714162	1.64053	0.208019	-3.43315	0.000596614	0.0425741	LCP2
ENSSSCG00000013335	69.5825	-0.696157	1.62018	0.202715	-3.43417	0.000594382	0.0425741	LGR4
ENSSSCG00000026362	111.002	-0.69147	1.61493	0.182134	-3.79649	0.000146762	0.0242254	HES1
ENSSSCG00000014431	37.0248	-0.68917	1.61236	0.194897	-3.53607	0.000406127	0.0368405	AFAP1L1
ENSSSCG00000030418	28.3963	-0.684274	1.60689	0.201707	-3.39241	0.000692807	0.0452979	SOX6
ENSSSCG00000023140	48.6602	-0.682163	1.60454	0.184352	-3.70032	0.000215325	0.0285277	EIF2B4
ENSSSCG00000008574	41.3801	-0.677534	1.5994	0.166482	-4.0697	4.70733e-05	0.0139406	KIF3C
ENSSSCG00000000142	61.1084	-0.650202	1.56939	0.174758	-3.72058	0.000198765	0.0274159	FOXRED2
ENSSSCG00000028117	83.8804	-0.647923	1.56691	0.186228	-3.47919	0.000502931	0.0401324	CDK5RAP2
ENSSSCG00000028494	44.5377	-0.642857	1.56142	0.187391	-3.43057	0.000602304	0.0425741	PRKACB
ENSSSCG00000007005	52.9082	-0.638411	1.55661	0.173652	-3.67639	0.000236556	0.0297736	CSGALNACT1
ENSSSCG00000014203	52.1872	-0.637944	1.55611	0.17039	-3.74402	0.000181103	0.0265188	MCC
ENSSSCG00000016261	93.8645	-0.629053	1.54655	0.160825	-3.91141	9.1758e-05	0.0195129	SP110
ENSSSCG00000004587	347.678	-0.622498	1.53954	0.116836	-5.32798	9.93129e-08	0.000999981	MYO1E
ENSSSCG00000009570	610.378	-0.620169	1.53705	0.173163	-3.58143	0.000341724	0.0345758	MPHOSPH8
ENSSSCG00000017296	158.472	-0.613592	1.53006	0.182441	-3.36324	0.000770333	0.0473916	ACE
ENSSSCG00000021278	503.138	-0.612333	1.52873	0.179035	-3.42019	0.000625779	0.0425741	EIF4B
ENSSSCG00000007350	134.661	-0.606262	1.52231	0.164344	-3.68897	0.000225162	0.0290661	PPP1R16B
ENSSSCG00000030223	39.3808	-0.591226	1.50653	0.171712	-3.44312	0.000575036	0.0425738	ADAMDEC1
ENSSSCG00000012323	273.433	-0.586353	1.50145	0.154114	-3.80468	0.000141989	0.0241591	TSPYL2
ENSSSCG00000003110	135.544	-0.585514	1.50057	0.168242	-3.4802	0.000501047	0.0401324	0
ENSSSCG00000017181	118.782	-0.57257	1.48717	0.136301	-4.20079	2.65981e-05	0.011159	CYGB
ENSSSCG00000011020	469.656	-0.571573	1.48614	0.150364	-3.80126	0.000143961	0.0241591	KIAA1462
ENSSSCG00000009786	181.415	-0.571063	1.48562	0.15093	-3.78362	0.000154562	0.0247029	HIP1R
ENSSSCG00000007762	85.0095	-0.555757	1.46994	0.125282	-4.43605	9.16267e-06	0.00667606	KAT8
ENSSSCG00000026729	159.103	-0.551681	1.46579	0.141396	-3.90167	9.55326e-05	0.0195129	TMEM150C
ENSSSCG00000009310	130.684	-0.547792	1.46185	0.151789	-3.6089	0.000307504	0.0329389	POLR1D
ENSSSCG00000022869	144.276	-0.546873	1.46092	0.15709	-3.48127	0.000499038	0.0401324	BCAP29
ENSSSCG00000017753	72.1932	-0.546643	1.46068	0.158472	-3.44946	0.000561707	0.041895	KSR1
ENSSSCG00000016263	196.569	-0.542059	1.45605	0.135655	-3.99587	6.44571e-05	0.0158297	SP100
ENSSSCG00000013644	63.8297	-0.526414	1.44035	0.143915	-3.65782	0.000254369	0.0308583	KRI1
ENSSSCG00000028698	745.453	-0.52082	1.43477	0.151954	-3.42748	0.00060921	0.0425741	CCDC47
ENSSSCG00000007058	364.566	-0.512827	1.42684	0.152146	-3.37062	0.000749981	0.0471973	PLCB4
ENSSSCG00000006894	255.922	-0.512402	1.42642	0.116297	-4.406	1.05299e-05	0.00667606	FNBP1L
ENSSSCG00000020757	316.694	-0.508819	1.42288	0.109894	-4.63008	3.65517e-06	0.0052577	ZEB1
ENSSSCG00000020688	456.167	-0.505688	1.4198	0.138732	-3.64506	0.000267327	0.0309289	HNRNPH3
ENSSSCG00000014802	929.271	-0.492643	1.40702	0.137626	-3.57957	0.000344154	0.0345758	NUMA1
ENSSSCG00000028327	130.327	-0.487834	1.40234	0.144983	-3.36478	0.000766055	0.0473916	RHOBTB1
ENSSSCG00000006231	280.56	-0.481278	1.39598	0.138207	-3.48229	0.000497138	0.0401324	CHD7
ENSSSCG00000015203	238.567	-0.480359	1.39509	0.13309	-3.60928	0.000307046	0.0329389	ROBO4
ENSSSCG00000000145	3132.3	-0.467905	1.3831	0.129406	-3.61579	0.000299434	0.0327717	MYH9
ENSSSCG00000009924	244.554	-0.458301	1.37392	0.11229	-4.08141	4.4764e-05	0.0138152	ANKRD13A
ENSSSCG00000006202	286.999	-0.456026	1.37176	0.125658	-3.62912	0.000284391	0.031817	CSPP1
ENSSSCG00000000755	525.686	-0.440903	1.35745	0.128852	-3.42177	0.000622158	0.0425741	ERC1
ENSSSCG00000026636	157.712	-0.439534	1.35617	0.123401	-3.56184	0.000368268	0.0354638	ZBTB4
ENSSSCG00000004222	391.435	-0.43916	1.35581	0.122531	-3.58407	0.000338285	0.0345758	NCOA7
ENSSSCG00000015077	185.142	-0.431038	1.3482	0.123952	-3.47746	0.000506189	0.0401324	RNF214
ENSSSCG00000015782	147.156	-0.405238	1.32431	0.109167	-3.7121	0.000205546	0.0279682	IRF2
ENSSSCG00000007768	125.558	-0.400077	1.31958	0.106425	-3.75923	0.000170439	0.0261433	STX4
ENSSSCG00000005689	459.121	-0.39137	1.31164	0.109819	-3.56377	0.000365562	0.0354638	FNBP1
ENSSSCG00000011025	381.655	-0.3795	1.30089	0.108346	-3.50265	0.000460649	0.0399851	ZEB1
ENSSSCG00000017079	206.279	0.3864	1.30713	0.103144	3.74621	0.000179527	0.0265188	G3BP1
ENSSSCG00000024674	128.204	0.393243	1.31334	0.117457	3.34798	0.000814019	0.0479319	ABL2
ENSSSCG00000000908	95.8689	0.394339	1.31434	0.10708	3.68265	0.000230822	0.0294196	UBE2N
ENSSSCG00000011157	116.64	0.398088	1.31776	0.102464	3.88514	0.00010227	0.0198029	PITRM1
ENSSSCG00000027905	150.57	0.403171	1.32241	0.110562	3.64656	0.000265773	0.0309289	RBM7
ENSSSCG00000011557	1280.54	0.414089	1.33246	0.118845	3.48427	0.000493474	0.0401324	CIDEC
ENSSSCG00000005994	432.682	0.423205	1.3409	0.12299	3.44098	0.000579606	0.0425741	SNTB1
ENSSSCG00000004358	61.5746	0.425962	1.34347	0.109179	3.90152	9.55917e-05	0.0195129	ASCC3
ENSSSCG00000007205	528.507	0.433499	1.35051	0.113094	3.8331	0.000126538	0.0226559	TBC1D20
ENSSSCG00000013052	806.194	0.439967	1.35657	0.0976617	4.50501	6.63699e-06	0.00667606	RTN3
ENSSSCG00000014396	51.2456	0.440803	1.35736	0.131184	3.3602	0.000778852	0.0473916	KIAA0141
ENSSSCG00000014080	90.8263	0.440885	1.35744	0.128535	3.43006	0.000603443	0.0425741	HMGCR
ENSSSCG00000016635	1012.04	0.442849	1.35929	0.12665	3.49663	0.000471176	0.0401324	CAV2
ENSSSCG00000025651	219.66	0.447748	1.36391	0.110509	4.0517	5.08474e-05	0.0146281	GFM1
ENSSSCG00000004414	2096.12	0.452201	1.36813	0.133134	3.3966	0.000682295	0.0449021	CD164
ENSSSCG00000012007	105.484	0.455167	1.37094	0.131757	3.45459	0.000551135	0.0417247	HSPA13
ENSSSCG00000029385	53.9497	0.461496	1.37697	0.134897	3.4211	0.000623687	0.0425741	U6
ENSSSCG00000025794	52.1642	0.466182	1.38145	0.134509	3.4658	0.00052866	0.0412641	FBRS
ENSSSCG00000013298	332.927	0.477402	1.39223	0.131927	3.61868	0.000296113	0.0327644	PDHX
ENSSSCG00000010998	300.771	0.478434	1.39323	0.135632	3.52744	0.000419602	0.0370612	B4GALT1
ENSSSCG00000028019	88.4544	0.491327	1.40574	0.111911	4.39031	1.13187e-05	0.00670402	LRRC59
ENSSSCG00000006623	121.977	0.493796	1.40815	0.122941	4.01654	5.90596e-05	0.0156492	PSMB4
ENSSSCG00000029876	842.578	0.49434	1.40868	0.142919	3.45888	0.000542422	0.0413761	SOD2
ENSSSCG00000024043	510.673	0.503468	1.41762	0.143683	3.50401	0.000458309	0.0399851	ADAMTS2
ENSSSCG00000010133	186.307	0.507501	1.42159	0.145489	3.48823	0.000486221	0.0401324	ARVCF
ENSSSCG00000004047	41.1556	0.514448	1.42845	0.143741	3.579	0.000344915	0.0345758	MRPL18
ENSSSCG00000029421	239.902	0.515386	1.42938	0.137827	3.73937	0.000184481	0.0265188	COL15A1
ENSSSCG00000007372	209.722	0.520548	1.4345	0.14275	3.64658	0.000265751	0.0309289	FITM2
ENSSSCG00000016872	210.804	0.525265	1.4392	0.131215	4.00308	6.25222e-05	0.0157384	HMGCS1
ENSSSCG00000011437	82.4466	0.561079	1.47537	0.158083	3.54927	0.000386305	0.0356854	ALAS1
ENSSSCG00000011864	85.7306	0.581433	1.49634	0.133849	4.34395	1.39945e-05	0.00782836	UMPS
ENSSSCG00000014859	496.865	0.58764	1.50279	0.165395	3.55295	0.000380932	0.0355148	SERPINH1
ENSSSCG00000003718	68.0531	0.597564	1.51316	0.120394	4.96339	6.92742e-07	0.00232507	TAF4B
ENSSSCG00000015525	29.8515	0.617388	1.53409	0.182412	3.38458	0.000712862	0.0460553	TOR3A
ENSSSCG00000006166	43.9026	0.625043	1.54226	0.173665	3.59914	0.000319273	0.0338396	NDUFB8
ENSSSCG00000014289	41.4784	0.632036	1.54975	0.164487	3.84247	0.0001218	0.0225149	UQCRQ
ENSSSCG00000028638	23.72	0.643165	1.56175	0.18645	3.44954	0.000561549	0.041895	UTP4
ENSSSCG00000010541	30.2108	0.652759	1.57217	0.175295	3.72378	0.000196264	0.0274159	COX15
ENSSSCG00000016539	34.2731	0.659046	1.57904	0.193741	3.4017	0.000669693	0.0449021	AKR1B1
ENSSSCG00000016851	187.872	0.659856	1.57993	0.184443	3.57756	0.000346823	0.0345758	OSMR
ENSSSCG00000009755	660.768	0.66342	1.58383	0.175116	3.78846	0.000151583	0.0246176	AACS
ENSSSCG00000013292	86.2559	0.67105	1.59223	0.193977	3.45944	0.000541306	0.0413761	PRR5L
ENSSSCG00000009151	76.0294	0.674371	1.5959	0.152118	4.43322	9.28364e-06	0.00667606	CYP2U1
ENSSSCG00000000164	46.2386	0.728807	1.65727	0.170414	4.27668	1.89705e-05	0.0100534	CRY1
ENSSSCG00000003653	286.662	0.743991	1.6748	0.203094	3.66328	0.000249004	0.0305758	NDUFS5
ENSSSCG00000007401	115.669	0.824433	1.77084	0.19473	4.23372	2.29855e-05	0.0107407	SDC4
ENSSSCG00000029944	20852.9	0.835168	1.78407	0.234994	3.554	0.000379417	0.0355148	FASN
ENSSSCG00000002494	282.509	0.84838	1.80048	0.192622	4.40438	1.06085e-05	0.00667606	CLMN
ENSSSCG00000010116	280.073	0.862997	1.81881	0.242365	3.56073	0.000369818	0.0354638	SLC25A1
ENSSSCG00000009226	81.5662	0.875499	1.83464	0.192337	4.55189	5.31651e-06	0.00667606	KLHL8
ENSSSCG00000023044	8324.12	0.87816	1.83803	0.229297	3.82979	0.000128253	0.0226559	FASN
ENSSSCG00000029120	15.5633	0.897779	1.86319	0.253161	3.54628	0.000390708	0.035764	OPLAH1
ENSSSCG00000017993	21.0945	0.958921	1.94386	0.238067	4.02795	5.62646e-05	0.0156492	NTN1
ENSSSCG00000005487	38.5307	1.18572	2.27477	0.339165	3.49599	0.000472299	0.0401324	COL27A1
ENSSSCG00000009334	386.329	1.22964	2.34509	0.299523	4.10534	4.03723e-05	0.0135503	HSPH1
ENSSSCG00000007477	206.616	1.25553	2.38756	0.307823	4.07875	4.52778e-05	0.0138152	NFATC2
ENSSSCG00000014833	26.775	1.35362	2.55553	0.261828	5.16991	2.34209e-07	0.00117913	UCP2
ENSSSCG00000013102	16.4899	1.37618	2.5958	0.364414	3.77643	0.000159095	0.0250302	MS4A7
ENSSSCG00000014861	47.3319	2.17652	4.52062	0.531508	4.09499	4.22188e-05	0.0137129	MOGAT2
