# Supplementary material for: Corn dried distillers grains with solubles (cDDGS) in the diet of pigs change the expression of adipose genes that are potential therapeutic targets in metabolic and cardiovascular diseases
Source: BMC Genomics. 2018 Dec 3;19:864. doi: 10.1186/s12864-018-5265-x (PMC6276254; doi:10.1186/s12864-018-5265-x)
Supplement: Supplementary file 2 — Table S2. List of all enrichments identified by String software among DEGs in (-cDDGS+rapessed oil) vs (+cDDGS+rapeseed oil) comparison. (XLSX 58 kb) [file 12864_2018_5265_MOESM2_ESM.xlsx]

## Sheet: molecular function
#pathway ID	pathway description	observed gene count	false discovery rate	matching proteins in your network (IDs)	matching proteins in your network (labels)
DOWNREGULATED IN (+cDDGS)
GO.0003824	catalytic activity	25	0.0295	ENSP00000227868,ENSP00000232607,ENSP00000233027,ENSP00000241305,ENSP00000261386,ENSP00000262065,ENSP00000274030,ENSP00000289104,ENSP00000289119,ENSP00000299166,ENSP00000306397,ENSP00000307900,ENSP00000309259,ENSP00000324842,ENSP00000333212,ENSP00000344789,ENSP00000346255,ENSP00000352522,ENSP00000359098,ENSP00000359380,ENSP00000361512,ENSP00000362058,ENSP00000368237,ENSP00000384774,ENSP00000419038	AACS,ABHD3,ACACA,ALAS1,ATL2,ATP6V1H,COX7A2,CPXM2,CYP2U1,GDE1,GFM1,GLUL,HK1,MMD,MRAS,NDUFB8,NDUFS5,NEK4,PDHX,PPTC7,PRPS1,SCD,UMPS,UQCRFS1,USP53
GO.0016491	oxidoreductase activity	9	0.0295	ENSP00000252711,ENSP00000299166,ENSP00000299299,ENSP00000304592,ENSP00000306397,ENSP00000333212,ENSP00000359098,ENSP00000359380,ENSP00000362058	COX7A2,CYP2U1,FASN,NDUFA10,NDUFB8,NDUFS5,PCBD1,SCD,UQCRFS1
GO.0016829	lyase activity	5	0.0295	ENSP00000232607,ENSP00000299299,ENSP00000304592,ENSP00000307900,ENSP00000358719	FASN,GLUL,ME1,PCBD1,UMPS
GO.0036094	small molecule binding	17	0.0295	ENSP00000232219,ENSP00000233027,ENSP00000252711,ENSP00000253792,ENSP00000265113,ENSP00000289104,ENSP00000304592,ENSP00000307900,ENSP00000317334,ENSP00000318687,ENSP00000322706,ENSP00000324842,ENSP00000344789,ENSP00000358719,ENSP00000368237,ENSP00000384774,ENSP00000419038	AACS,ACACA,ACLY,ATL2,FASN,GFM1,GLUL,HK1,HMGCS1,HSPH1,ME1,MRAS,NDUFA10,NEK4,RBP1,SLC1A3,TCP1
GO.0043168	anion binding	17	0.0295	ENSP00000233027,ENSP00000252711,ENSP00000253792,ENSP00000265113,ENSP00000289104,ENSP00000304592,ENSP00000307900,ENSP00000309259,ENSP00000317334,ENSP00000318687,ENSP00000324842,ENSP00000334145,ENSP00000344789,ENSP00000358719,ENSP00000368237,ENSP00000384774,ENSP00000419038	AACS,ACACA,ACLY,ALAS1,ATL2,F3,FASN,GFM1,GLUL,HK1,HSPH1,ME1,MRAS,NDUFA10,NEK4,SLC1A3,TCP1
GO.0008137	NADH dehydrogenase (ubiquinone) activity	3	0.0422	ENSP00000252711,ENSP00000299166,ENSP00000362058	NDUFA10,NDUFB8,NDUFS5
GO.0016831	carboxy-lyase activity	3	0.0422	ENSP00000232607,ENSP00000307900,ENSP00000358719	GLUL,ME1,UMPS
GO.0030145	manganese ion binding	3	0.0422	ENSP00000233027,ENSP00000307900,ENSP00000358719	GLUL,ME1,NEK4
GO.0032550	purine ribonucleoside binding	13	0.0422	ENSP00000233027,ENSP00000252711,ENSP00000253792,ENSP00000289104,ENSP00000307900,ENSP00000317334,ENSP00000318687,ENSP00000324842,ENSP00000344789,ENSP00000358719,ENSP00000368237,ENSP00000384774,ENSP00000419038	AACS,ACACA,ACLY,ATL2,GFM1,GLUL,HK1,HSPH1,ME1,MRAS,NDUFA10,NEK4,TCP1
GO.0032555	purine ribonucleotide binding	13	0.0422	ENSP00000233027,ENSP00000252711,ENSP00000253792,ENSP00000289104,ENSP00000307900,ENSP00000317334,ENSP00000318687,ENSP00000324842,ENSP00000344789,ENSP00000358719,ENSP00000368237,ENSP00000384774,ENSP00000419038	AACS,ACACA,ACLY,ATL2,GFM1,GLUL,HK1,HSPH1,ME1,MRAS,NDUFA10,NEK4,TCP1
GO.0035639	purine ribonucleoside triphosphate binding	13	0.0422	ENSP00000233027,ENSP00000252711,ENSP00000253792,ENSP00000289104,ENSP00000307900,ENSP00000317334,ENSP00000318687,ENSP00000324842,ENSP00000344789,ENSP00000361512,ENSP00000368237,ENSP00000384774,ENSP00000419038	AACS,ACACA,ACLY,ATL2,GFM1,GLUL,HK1,HSPH1,MRAS,NDUFA10,NEK4,PRPS1,TCP1
GO.0046912	transferase activity, transferring acyl groups, acyl groups converted into alkyl on transfer	2	0.0422	ENSP00000253792,ENSP00000322706	ACLY,HMGCS1
GO.0016595	glutamate binding	2	0.047	ENSP00000265113,ENSP00000307900	GLUL,SLC1A3
UPREGULATED IN (+CDDGS)
GO.0019767	IgE receptor activity	2	0.0483	ENSP00000278888,ENSP00000289902	FCER1G,MS4A2

## Sheet: cellular component
#pathway ID	pathway description	observed gene count	false discovery rate	matching proteins in your network (IDs)	matching proteins in your network (labels)
DOWNREGULATED IN (+CDDGS)
GO.0005739	mitochondrion	17	4.61e-05	ENSP00000215882,ENSP00000227868,ENSP00000252711,ENSP00000253792,ENSP00000265113,ENSP00000299166,ENSP00000304592,ENSP00000307900,ENSP00000308430,ENSP00000309259,ENSP00000344789,ENSP00000346255,ENSP00000358719,ENSP00000362058,ENSP00000380037,ENSP00000384774,ENSP00000419038	ACACA,ACLY,ALAS1,CYB5B,FASN,FITM2,GFM1,GLUL,HK1,ME1,NDUFA10,NDUFB8,NDUFS5,PDHX,PPTC7,SLC1A3,SLC25A1
GO.0005746	mitochondrial respiratory chain	5	0.000544	ENSP00000252711,ENSP00000299166,ENSP00000306397,ENSP00000359098,ENSP00000362058	COX7A2,NDUFA10,NDUFB8,NDUFS5,UQCRFS1
GO.1990204	oxidoreductase complex	5	0.00105	ENSP00000227868,ENSP00000252711,ENSP00000299166,ENSP00000306397,ENSP00000362058	NDUFA10,NDUFB8,NDUFS5,PDHX,UQCRFS1
GO.0044429	mitochondrial part	10	0.00482	ENSP00000215882,ENSP00000227868,ENSP00000252711,ENSP00000265113,ENSP00000299166,ENSP00000308430,ENSP00000309259,ENSP00000362058,ENSP00000384774,ENSP00000419038	ALAS1,CYB5B,GFM1,HK1,NDUFA10,NDUFB8,NDUFS5,PDHX,SLC1A3,SLC25A1
GO.0098803	respiratory chain complex	4	0.00482	ENSP00000252711,ENSP00000299166,ENSP00000306397,ENSP00000362058	NDUFA10,NDUFB8,NDUFS5,UQCRFS1
GO.0098800	inner mitochondrial membrane protein complex	4	0.0137	ENSP00000252711,ENSP00000299166,ENSP00000306397,ENSP00000362058	NDUFA10,NDUFB8,NDUFS5,UQCRFS1
GO.0005737	cytoplasm	34	0.0263	ENSP00000215882,ENSP00000227868,ENSP00000232219,ENSP00000232607,ENSP00000233027,ENSP00000252711,ENSP00000261386,ENSP00000261749,ENSP00000262065,ENSP00000263207,ENSP00000265113,ENSP00000269142,ENSP00000299166,ENSP00000299299,ENSP00000308430,ENSP00000309259,ENSP00000314807,ENSP00000318687,ENSP00000322706,ENSP00000324842,ENSP00000333212,ENSP00000334145,ENSP00000344106,ENSP00000346255,ENSP00000352456…	AACS,ALAS1,ARVCF,ATL2,ATP6V1H,CLMP,CYB5B,CYP2U1,F3,FITM2,GDE1,GFM1,HK1,HMGCS1,HSPH1,IL1RAP,MMD,NDUFA10,NDUFB8,NDUFS5,NEK4,PCBD1,PDHX,PPTC7,PRPS1,RBP1,RTN3,SCD,SLC1A3,SLC25A1,SLC33A1,TAF4B,UMPS,ZFAND6
GO.0005747	mitochondrial respiratory chain complex I	3	0.0263	ENSP00000252711,ENSP00000299166,ENSP00000362058	NDUFA10,NDUFB8,NDUFS5
UPREGULATED IN (+CDDGS)
GO.0032998	Fc-epsilon receptor I complex	2	0.00321	ENSP00000278888,ENSP00000289902	FCER1G,MS4A2

## Sheet: kegg pathways
#pathway ID	pathway description	observed gene count	false discovery rate	matching proteins in your network (IDs)	matching proteins in your network (labels)
DOWNREGULATED IN (+CDDGS)
1100	Metabolic pathways	16	1.21e-06	ENSP00000227868,ENSP00000232607,ENSP00000252711,ENSP00000253792,ENSP00000304592,ENSP00000306397,ENSP00000307900,ENSP00000309259,ENSP00000322706,ENSP00000333212,ENSP00000344789,ENSP00000352456,ENSP00000352522,ENSP00000358719,ENSP00000362058,ENSP00000384774	ACACA,ACLY,ALAS1,ATP6V1H,CYP2U1,FASN,GLUL,HK1,HMGCS1,ME1,NDUFA10,NDUFS5,PDHX,SLC33A1,UMPS,UQCRFS1
190	Oxidative phosphorylation	5	0.00189	ENSP00000252711,ENSP00000306397,ENSP00000352522,ENSP00000359098,ENSP00000362058	ATP6V1H,COX7A2,NDUFA10,NDUFS5,UQCRFS1
61	Fatty acid biosynthesis	2	0.00577	ENSP00000304592,ENSP00000344789	ACACA,FASN
5016	Huntington s disease	5	0.00577	ENSP00000252711,ENSP00000269142,ENSP00000306397,ENSP00000359098,ENSP00000362058	COX7A2,NDUFA10,NDUFS5,TAF4B,UQCRFS1
1212	Fatty acid metabolism	3	0.0112	ENSP00000304592,ENSP00000344789,ENSP00000359380	ACACA,FASN,SCD
5012	Parkinson s disease	4	0.0151	ENSP00000252711,ENSP00000306397,ENSP00000359098,ENSP00000362058	COX7A2,NDUFA10,NDUFS5,UQCRFS1
4932	Non-alcoholic fatty liver disease (NAFLD)	4	0.016	ENSP00000252711,ENSP00000306397,ENSP00000359098,ENSP00000362058	COX7A2,NDUFA10,NDUFS5,UQCRFS1
5010	Alzheimer s disease	4	0.0211	ENSP00000252711,ENSP00000306397,ENSP00000359098,ENSP00000362058	COX7A2,NDUFA10,NDUFS5,UQCRFS1

## Sheet: biological processes
#pathway ID	pathway description	observed gene count	false discovery rate	matching proteins in your network (IDs)	matching proteins in your network (labels)
DOWNREGULATED IN (+CDDGS)
GO.0044281	small molecule metabolic process	20	5.73e-05	ENSP00000215882,ENSP00000227868,ENSP00000232219,ENSP00000261386,ENSP00000265113,ENSP00000289119,ENSP00000299166,ENSP00000299299,ENSP00000304592,ENSP00000306397,ENSP00000307900,ENSP00000309259,ENSP00000322706,ENSP00000324842,ENSP00000333212,ENSP00000344789,ENSP00000358719,ENSP00000359380,ENSP00000362058,ENSP00000384774	AACS,ABHD3,ACACA,ALAS1,CYP2U1,FASN,GDE1,GLUL,HK1,HMGCS1,ME1,NDUFB8,NDUFS5,PCBD1,PDHX,RBP1,SCD,SLC1A3,SLC25A1,UQCRFS1
GO.0051188	cofactor biosynthetic process	7	0.000111	ENSP00000215882,ENSP00000253792,ENSP00000299299,ENSP00000304592,ENSP00000309259,ENSP00000344789,ENSP00000358719	ACACA,ACLY,ALAS1,FASN,ME1,PCBD1,SLC25A1
GO.0006091	generation of precursor metabolites and energy	9	0.000525	ENSP00000252711,ENSP00000253792,ENSP00000265113,ENSP00000299166,ENSP00000304592,ENSP00000306397,ENSP00000344789,ENSP00000362058,ENSP00000384774	ACACA,ACLY,FASN,HK1,NDUFA10,NDUFB8,NDUFS5,SLC1A3,UQCRFS1
GO.0009108	coenzyme biosynthetic process	6	0.000525	ENSP00000215882,ENSP00000253792,ENSP00000299299,ENSP00000304592,ENSP00000344789,ENSP00000358719	ACACA,ACLY,FASN,ME1,PCBD1,SLC25A1
GO.0035338	long-chain fatty-acyl-CoA biosynthetic process	4	0.000525	ENSP00000215882,ENSP00000253792,ENSP00000304592,ENSP00000344789	ACACA,ACLY,FASN,SLC25A1
GO.0015980	energy derivation by oxidation of organic compounds	8	0.000934	ENSP00000252711,ENSP00000253792,ENSP00000265113,ENSP00000299166,ENSP00000304592,ENSP00000306397,ENSP00000344789,ENSP00000362058	ACACA,ACLY,FASN,NDUFA10,NDUFB8,NDUFS5,SLC1A3,UQCRFS1
GO.0019752	carboxylic acid metabolic process	11	0.000934	ENSP00000227868,ENSP00000265113,ENSP00000299299,ENSP00000304592,ENSP00000307900,ENSP00000324842,ENSP00000333212,ENSP00000344789,ENSP00000358719,ENSP00000359380,ENSP00000384774	AACS,ACACA,CYP2U1,FASN,GLUL,HK1,ME1,PCBD1,PDHX,SCD,SLC1A3
GO.0032787	monocarboxylic acid metabolic process	9	0.000934	ENSP00000227868,ENSP00000253792,ENSP00000265113,ENSP00000304592,ENSP00000324842,ENSP00000333212,ENSP00000344789,ENSP00000359380,ENSP00000384774	AACS,ACACA,ACLY,CYP2U1,FASN,HK1,PDHX,SCD,SLC1A3
GO.0044255	cellular lipid metabolic process	11	0.000951	ENSP00000215882,ENSP00000232219,ENSP00000289119,ENSP00000304592,ENSP00000309259,ENSP00000324842,ENSP00000333212,ENSP00000344789,ENSP00000358719,ENSP00000359380,ENSP00000380037	AACS,ABHD3,ACACA,ALAS1,CYP2U1,FASN,FITM2,ME1,RBP1,SCD,SLC25A1
GO.0055114	oxidation-reduction process	12	0.000951	ENSP00000252711,ENSP00000253792,ENSP00000265113,ENSP00000299166,ENSP00000299299,ENSP00000308430,ENSP00000333212,ENSP00000344789,ENSP00000359098,ENSP00000359380,ENSP00000362058,ENSP00000384774	ACACA,ACLY,COX7A2,CYB5B,CYP2U1,HK1,NDUFA10,NDUFB8,NDUFS5,PCBD1,SCD,SLC1A3
GO.0006629	lipid metabolic process	12	0.00168	ENSP00000215882,ENSP00000232219,ENSP00000261386,ENSP00000289119,ENSP00000304592,ENSP00000309259,ENSP00000324842,ENSP00000333212,ENSP00000344789,ENSP00000358719,ENSP00000359380,ENSP00000380037	AACS,ABHD3,ACACA,ALAS1,CYP2U1,FASN,FITM2,GDE1,ME1,RBP1,SCD,SLC25A1
GO.0009119	ribonucleoside metabolic process	7	0.00275	ENSP00000232607,ENSP00000252711,ENSP00000253792,ENSP00000299166,ENSP00000344789,ENSP00000362058,ENSP00000384774	ACACA,ACLY,HK1,NDUFA10,NDUFB8,NDUFS5,UMPS
GO.0019432	triglyceride biosynthetic process	4	0.00275	ENSP00000215882,ENSP00000253792,ENSP00000304592,ENSP00000344789	ACACA,ACLY,FASN,SLC25A1
GO.1901564	organonitrogen compound metabolic process	14	0.00275	ENSP00000252711,ENSP00000253792,ENSP00000265113,ENSP00000289119,ENSP00000299166,ENSP00000299299,ENSP00000304592,ENSP00000307900,ENSP00000309259,ENSP00000344789,ENSP00000358719,ENSP00000362058,ENSP00000384774,ENSP00000419038	ABHD3,ACACA,ACLY,ALAS1,FASN,GFM1,GLUL,HK1,ME1,NDUFA10,NDUFB8,NDUFS5,PCBD1,SLC1A3
GO.0009259	ribonucleotide metabolic process	7	0.0033	ENSP00000232607,ENSP00000252711,ENSP00000253792,ENSP00000299166,ENSP00000344789,ENSP00000362058,ENSP00000384774	ACACA,ACLY,HK1,NDUFA10,NDUFB8,NDUFS5,UMPS
GO.0022904	respiratory electron transport chain	5	0.00497	ENSP00000252711,ENSP00000265113,ENSP00000299166,ENSP00000306397,ENSP00000362058	NDUFA10,NDUFB8,NDUFS5,SLC1A3,UQCRFS1
GO.0006084	acetyl-CoA metabolic process	3	0.00832	ENSP00000253792,ENSP00000304592,ENSP00000344789	ACACA,ACLY,FASN
GO.0044283	small molecule biosynthetic process	7	0.00907	ENSP00000253792,ENSP00000265113,ENSP00000304592,ENSP00000307900,ENSP00000322706,ENSP00000344789,ENSP00000359380	ACACA,ACLY,FASN,GLUL,HMGCS1,SCD,SLC1A3
GO.0046394	carboxylic acid biosynthetic process	6	0.00907	ENSP00000253792,ENSP00000265113,ENSP00000304592,ENSP00000307900,ENSP00000344789,ENSP00000359380	ACACA,ACLY,FASN,GLUL,SCD,SLC1A3
GO.0046128	purine ribonucleoside metabolic process	6	0.0111	ENSP00000252711,ENSP00000253792,ENSP00000299166,ENSP00000344789,ENSP00000362058,ENSP00000384774	ACACA,ACLY,HK1,NDUFA10,NDUFB8,NDUFS5
GO.0006631	fatty acid metabolic process	6	0.0135	ENSP00000253792,ENSP00000304592,ENSP00000324842,ENSP00000333212,ENSP00000344789,ENSP00000359380	AACS,ACACA,ACLY,CYP2U1,FASN,SCD
GO.0042493	response to drug	7	0.0135	ENSP00000232607,ENSP00000252711,ENSP00000265113,ENSP00000306397,ENSP00000322706,ENSP00000324842,ENSP00000333212	AACS,CYP2U1,HMGCS1,NDUFA10,SLC1A3,UMPS,UQCRFS1
GO.0072330	monocarboxylic acid biosynthetic process	5	0.0147	ENSP00000253792,ENSP00000265113,ENSP00000304592,ENSP00000344789,ENSP00000359380	ACACA,ACLY,FASN,SCD,SLC1A3
GO.0051186	cofactor metabolic process	6	0.0148	ENSP00000215882,ENSP00000299299,ENSP00000309259,ENSP00000344789,ENSP00000358719,ENSP00000384774	ACACA,ALAS1,HK1,ME1,PCBD1,SLC25A1
GO.0019637	organophosphate metabolic process	9	0.0156	ENSP00000232607,ENSP00000253792,ENSP00000289119,ENSP00000299166,ENSP00000344789,ENSP00000358719,ENSP00000362058,ENSP00000380037,ENSP00000384774	ABHD3,ACACA,ACLY,FITM2,HK1,ME1,NDUFB8,NDUFS5,UMPS
GO.0045333	cellular respiration	5	0.0157	ENSP00000252711,ENSP00000265113,ENSP00000299166,ENSP00000306397,ENSP00000362058	NDUFA10,NDUFB8,NDUFS5,SLC1A3,UQCRFS1
GO.0009150	purine ribonucleotide metabolic process	6	0.0171	ENSP00000252711,ENSP00000253792,ENSP00000299166,ENSP00000344789,ENSP00000362058,ENSP00000384774	ACACA,ACLY,HK1,NDUFA10,NDUFB8,NDUFS5
GO.0009117	nucleotide metabolic process	7	0.0211	ENSP00000232607,ENSP00000253792,ENSP00000299166,ENSP00000344789,ENSP00000358719,ENSP00000362058,ENSP00000384774	ACACA,ACLY,HK1,ME1,NDUFB8,NDUFS5,UMPS
GO.0009161	ribonucleoside monophosphate metabolic process	5	0.0251	ENSP00000232607,ENSP00000252711,ENSP00000299166,ENSP00000362058,ENSP00000384774	HK1,NDUFA10,NDUFB8,NDUFS5,UMPS
GO.0044711	single-organism biosynthetic process	11	0.0251	ENSP00000215882,ENSP00000252711,ENSP00000265113,ENSP00000304592,ENSP00000307900,ENSP00000309259,ENSP00000344789,ENSP00000358719,ENSP00000359380,ENSP00000380037,ENSP00000419038	ACACA,ALAS1,FASN,FITM2,GFM1,GLUL,ME1,NDUFA10,SCD,SLC1A3,SLC25A1
GO.0006633	fatty acid biosynthetic process	4	0.034	ENSP00000253792,ENSP00000304592,ENSP00000344789,ENSP00000359380	ACACA,ACLY,FASN,SCD
GO.0006120	mitochondrial electron transport, NADH to ubiquinone	3	0.0438	ENSP00000252711,ENSP00000299166,ENSP00000362058	NDUFA10,NDUFB8,NDUFS5
GO.0006732	coenzyme metabolic process	5	0.045	ENSP00000215882,ENSP00000299299,ENSP00000344789,ENSP00000358719,ENSP00000384774	ACACA,HK1,ME1,PCBD1,SLC25A1
