# Supplementary material for: Corn dried distillers grains with solubles (cDDGS) in the diet of pigs change the expression of adipose genes that are potential therapeutic targets in metabolic and cardiovascular diseases
Source: BMC Genomics. 2018 Dec 3;19:864. doi: 10.1186/s12864-018-5265-x (PMC6276254; doi:10.1186/s12864-018-5265-x)
Supplement: Supplementary file 4 — Table S4. Results of the identification of DEGs between groups I and II by DESeq 2 software and functional analysis with String software of identified DEGs after excluding one sample to obtain sex balance among groups. (XLSX 6539 kb) [file 12864_2018_5265_MOESM4_ESM.xlsx]

## Sheet: DEseq2
Supplementary table 4. Results of the identification of DEGs between groups I and II by DESeq 2 software of identified DEGs after excluding one sample to obtain sex balance among groups. previous _padj - p adjusted obtained after analysis with all 13 samples.
gene	baseMean	log2FoldChange	lfcSE	stat	pvalue	padj	previous_padj	a1count	a2count	a3count	a5count	a6count	a8count	z17count	z19count	z20count	z21count	z22count	z24count
ENSSSCG00000009755	666.305	0.846448	0.135746	6.23553	4.50259e-10	2.25625e-06	1.02572e-06	656.654	1035.03	661.665	888.798	974.149	922.476	469.895	414.647	470.88	546.944	461.941	492.576
ENSSSCG00000022236	231.729	-0.977164	0.162884	-5.99913	1.98381e-09	4.97044e-06	1.44572e-05	169.436	193.256	182.322	154.872	137.274	97.1027	314.201	340.908	297.217	363.857	252.347	277.954
ENSSSCG00000003524	107.557	-1.73577	0.31057	-5.58898	2.28413e-08	2.86144e-05	0.00269575	81.4455	49.6509	68.4776	48.8267	33.0781	14.5654	168.825	276.788	137.283	135.577	145.986	130.181
ENSSSCG00000017421	2049.63	1.68447	0.30021	5.61097	2.01192e-08	2.86144e-05	0.000473419	1292.95	4172.2	1895.12	5981.27	2270.81	3147.1	785.973	701.053	1076.98	1019.73	1420.24	832.102
ENSSSCG00000009334	443.083	1.81474	0.327922	5.53407	3.1288e-08	3.13568e-05	0.0462528	213.794	910.521	574.356	411.975	1010.54	1018.61	138.811	321.672	140.028	217.851	145.986	212.863
ENSSSCG00000007372	197.526	0.768088	0.141967	5.41033	6.29078e-08	5.25385e-05	1.35968e-05	205.795	218.464	240.528	257.866	292.741	279.656	169.763	115.417	128.359	178.452	140.772	142.495
ENSSSCG00000013099	168.078	-1.61979	0.30228	-5.35859	8.38729e-08	6.0041e-05	0.0192383	119.987	113.815	113.844	37.3829	76.0796	33.0149	328.27	293.887	210.043	154.118	263.818	272.676
ENSSSCG00000001487	71.0613	1.27493	0.247501	5.15123	2.5879e-07	0.0001621	0.0144669	93.8078	148.189	63.3418	141.14	66.1561	89.3345	46.8957	26.717	45.3033	40.5573	43.7958	47.4984
ENSSSCG00000023174	666.837	1.03322	0.207024	4.99083	6.01216e-07	0.000334744	0.00821335	578.118	1097.67	647.114	755.288	1309.89	989.477	404.241	425.334	350.071	416.002	627.74	401.098
ENSSSCG00000004672	91.1147	-1.16814	0.24572	-4.75394	1.99487e-06	0.000908755	0.0654796	65.4473	59.581	80.4612	34.3313	49.6171	47.5803	203.528	106.868	129.732	81.1146	136.601	98.5153
ENSSSCG00000017605	1072.29	0.779083	0.163444	4.76665	1.8731e-06	0.000908755	0.00118808	1308.22	1273.35	1248.01	1323.66	1685.33	1290.5	679.05	525.79	652.093	974.533	1034.41	872.564
ENSSSCG00000002756	139.744	0.778275	0.169996	4.5782	4.68999e-06	0.00195846	0.00714517	124.35	227.63	159.211	183.1	157.121	207.8	76.909	112.211	111.199	103.131	115.746	98.5153
ENSSSCG00000002494	324.225	0.895385	0.198595	4.50861	6.52551e-06	0.00251533	0.0585066	278.515	395.679	344.1	466.905	438.284	607.863	242.92	197.705	278.684	249.138	142.858	248.047
ENSSSCG00000020757	279.256	-0.511984	0.118794	-4.30986	1.63358e-05	0.00584705	0.00565405	279.969	203.95	255.079	189.966	233.2	217.51	336.711	308.848	332.224	303.6	311.784	378.228
ENSSSCG00000027085	311.076	0.768518	0.179562	4.27995	1.86933e-05	0.00624482	0.0103636	253.063	459.843	316.709	495.896	377.09	450.557	268.244	164.576	256.032	210.898	251.304	228.696
ENSSSCG00000011038	340.526	-1.36106	0.320371	-4.2484	2.15303e-05	0.00655112	0.0352573	281.423	350.612	214.849	119.778	74.4257	100.987	495.219	781.204	385.765	435.701	445.257	401.098
ENSSSCG00000015401	109.124	-1.33309	0.31494	-4.23284	2.3076e-05	0.00655112	0.112752	98.8981	33.6098	96.7247	43.4863	51.271	45.6383	120.053	137.859	107.081	121.672	141.815	311.379
ENSSSCG00000011511	155.868	-0.950249	0.224728	-4.22844	2.35322e-05	0.00655112	0.018851	166.527	119.162	125.828	64.085	81.0413	78.6532	203.528	260.758	158.562	245.661	173.098	193.512
ENSSSCG00000003525	126.949	-1.61155	0.387996	-4.15351	3.27407e-05	0.00863493	0.0751689	140.348	76.386	77.0373	40.4346	16.539	22.3336	198.838	245.796	173.663	269.996	123.045	138.977
ENSSSCG00000027826	102.719	-1.14606	0.278865	-4.10975	3.96087e-05	0.00893411	0.00565405	98.1709	70.2751	71.0456	58.7446	47.9632	35.928	119.115	266.101	107.767	147.165	118.874	91.4785
ENSSSCG00000017694	3713.14	0.970239	0.236271	4.10646	4.01771e-05	0.00893411	0.0256735	2416.46	6263.65	3961.43	7942.73	4186.03	4729.87	2090.61	2106.36	2801.94	2132.15	3500.54	2425.94
ENSSSCG00000008261	259.556	0.978187	0.237906	4.11165	3.92843e-05	0.00893411	0.0935433	258.153	420.887	212.281	497.422	292.741	385.498	119.115	210.53	170.917	213.215	228.364	105.552
ENSSSCG00000010554	51596	1.11683	0.272939	4.09188	4.27896e-05	0.00893411	0.00955592	51909.1	87457.3	67358	89487.9	60350.9	67190.2	37177.1	10025.3	25790.6	34642.9	39538.2	48225
ENSSSCG00000022447	622.803	1.3109	0.319864	4.09831	4.16184e-05	0.00893411	0.0222816	544.667	857.05	344.956	1341.21	1068.42	1171.06	166.949	304.573	492.845	582.866	270.074	328.971
ENSSSCG00000006767	265.846	-0.501605	0.123954	-4.0467	5.19443e-05	0.0101597	0.0615015	249.427	195.548	255.079	190.729	185.237	241.786	299.195	324.878	287.607	281.583	371.221	307.86
ENSSSCG00000016841	371.051	0.718051	0.177592	4.04325	5.27144e-05	0.0101597	0.0256735	266.879	524.008	406.586	534.805	479.632	558.341	312.326	206.255	300.649	264.202	308.656	290.268
ENSSSCG00000004222	374.232	-0.587164	0.147689	-3.97569	7.01755e-05	0.0120089	0.00839911	327.964	232.977	359.508	215.905	314.242	345.686	420.186	474.493	487.354	361.539	467.155	483.78
ENSSSCG00000010253	694.072	0.609604	0.153555	3.96993	7.18952e-05	0.0120089	0.0425605	703.195	947.95	649.682	1152	740.949	837.025	499.909	467.012	589.63	682.521	550.576	508.409
ENSSSCG00000008487	547.343	0.653348	0.163621	3.99306	6.52273e-05	0.0120089	0.00955592	457.404	795.942	546.109	709.513	717.794	789.445	404.241	337.702	422.831	391.667	566.217	429.245
ENSSSCG00000000018	221.289	0.824573	0.207669	3.9706	7.16906e-05	0.0120089	0.0422824	202.887	310.891	213.993	405.872	236.508	326.265	153.818	99.3871	189.45	203.945	141.815	170.643
ENSSSCG00000000841	154.097	-0.519713	0.131257	-3.95952	7.5102e-05	0.0121399	0.0490561	140.348	138.259	145.515	120.541	110.812	100.987	197.9	185.95	180.527	146.006	183.525	198.79
ENSSSCG00000027443	430.356	0.669326	0.170704	3.92097	8.81916e-05	0.0138102	0.00867342	404.319	593.519	558.949	655.346	516.018	440.846	407.993	224.422	266.329	345.316	399.376	351.84
ENSSSCG00000004587	313.81	-0.637624	0.163602	-3.89741	9.72258e-05	0.0147636	0.00867342	357.051	176.452	254.223	225.823	219.969	237.902	333.898	469.15	335.656	417.161	379.564	358.877
ENSSSCG00000001138	93.0418	-0.853937	0.221228	-3.85998	0.000113395	0.0164921	0.0235672	59.6297	62.6365	71.0456	47.3008	74.4257	85.4504	113.488	196.637	126.987	96.1787	105.318	77.4049
ENSSSCG00000016872	213.143	0.596424	0.154669	3.85614	0.000115191	0.0164921	0.0143502	193.433	278.045	224.264	288.383	246.432	310.729	229.789	149.615	158.562	168.023	162.67	147.773
ENSSSCG00000009825	207.639	0.654173	0.170149	3.8447	0.000120698	0.0168004	0.00955592	211.613	338.39	203.721	252.525	299.357	218.481	117.239	139.997	166.799	180.77	199.167	163.606
ENSSSCG00000017079	205.458	0.540911	0.141026	3.83555	0.000125284	0.0168443	0.059252	208.704	274.226	196.017	246.422	253.047	284.511	135.998	167.782	175.036	210.898	166.841	146.014
ENSSSCG00000004480	86.7388	0.778061	0.203107	3.83078	0.000127735	0.0168443	0.0103636	79.2639	142.078	74.4694	141.903	114.119	105.842	70.3436	47.0218	73.4463	62.5741	59.4371	70.3681
ENSSSCG00000010357	459.605	0.373673	0.0983499	3.79942	0.000145032	0.0186348	0.00955592	484.31	586.644	480.199	479.112	565.635	523.384	362.973	412.51	446.169	389.35	429.616	355.359
ENSSSCG00000004931	99.1291	-0.654092	0.172666	-3.78819	0.000151749	0.0190104	0.0526728	100.352	78.6775	90.7329	64.8479	76.0796	49.5224	111.612	104.73	113.258	126.307	139.729	133.699
ENSSSCG00000009222	1633.01	-0.849057	0.225198	-3.77026	0.000163078	0.0194568	0.0109074	1266.77	731.014	964.679	949.068	1367.78	1716.78	1761.4	1966.37	1989.91	1259.59	2734.11	2888.61
ENSSSCG00000011664	83.4681	0.832863	0.220642	3.77473	0.000160182	0.0194568	0.0141996	103.261	114.579	112.132	117.489	100.888	92.2476	55.337	23.5109	80.9968	62.5741	59.4371	79.1641
ENSSSCG00000011699	103.329	-0.711667	0.190343	-3.73886	0.000184855	0.0203244	0.161276	90.1718	81.733	90.7329	82.395	74.4257	49.5224	175.39	139.997	118.063	88.0672	115.746	133.699
ENSSSCG00000013052	785.987	0.532257	0.142447	3.73653	0.000186574	0.0203244	0.0126936	712.648	1146.55	836.283	910.923	1043.61	925.389	755.022	526.858	584.138	538.832	698.647	752.938
ENSSSCG00000029944	21627.6	1.00424	0.268281	3.74325	0.000181653	0.0203244	0.0196616	15797.5	34783.1	18002.8	43133.8	27936.1	33537.3	17381.4	6119.25	18854.4	13948.2	14791.5	15245.2
ENSSSCG00000023044	8738.27	1.02541	0.274074	3.74137	0.000183019	0.0203244	0.0196616	6448.74	13977.1	7727.7	16907.8	11863.5	13391.4	7429.22	2165.14	7328.16	5554.03	5993.77	6072.76
ENSSSCG00000012828	83.4431	-0.800405	0.216052	-3.70469	0.000211648	0.0216441	0.0746771	88.7174	48.1231	89.8769	48.0638	47.9632	40.7831	100.357	113.28	100.216	127.466	103.233	93.2377
ENSSSCG00000021620	194.415	0.617565	0.166929	3.69957	0.000215966	0.0216441	0.153089	146.893	238.324	234.536	318.136	224.931	249.554	151.942	148.546	169.544	162.229	128.259	160.087
ENSSSCG00000004569	166.725	0.737825	0.198941	3.70877	0.000208269	0.0216441	0.0704261	183.98	213.117	124.972	206.75	294.395	228.191	103.171	91.9063	126.987	163.388	117.832	146.014
ENSSSCG00000004454	3504.37	1.19889	0.323113	3.71044	0.000206898	0.0216441	0.0143502	2182.3	6579.12	3487.22	8368.43	3774.21	4900.77	3022.9	727.77	2358.52	1586.37	2642.35	2422.42
ENSSSCG00000006346	199.446	0.438364	0.118829	3.68902	0.000225122	0.02207	0.0542555	208.704	275.753	196.873	234.978	243.124	221.394	165.073	164.576	183.959	185.405	171.012	142.495
ENSSSCG00000007401	132.694	0.908894	0.246671	3.68464	0.000229024	0.02207	0.141539	114.169	152.008	114.7	209.802	229.893	221.394	80.6607	87.6316	125.614	129.783	56.3089	70.3681
ENSSSCG00000022155	564.072	-0.480625	0.131698	-3.64945	0.000262806	0.0248476	0.0714889	529.396	520.952	507.591	359.334	459.785	448.615	653.727	767.311	582.765	546.944	787.282	605.165
ENSSSCG00000015645	219.26	-0.652235	0.17964	-3.63079	0.00028256	0.0254764	0.091187	230.52	181.035	174.618	130.459	137.274	168.959	226.975	317.397	288.98	317.506	286.758	170.643
ENSSSCG00000007762	75.6396	-0.595504	0.164557	-3.61883	0.000295938	0.0254764	0.0246716	62.5385	47.3593	58.206	70.9513	67.81	54.3775	89.1019	112.211	75.5055	98.4963	76.1213	94.9969
ENSSSCG00000013427	503.412	-0.436024	0.120695	-3.61261	0.000303132	0.0254764	0.205051	446.496	469.774	405.73	312.033	502.787	434.049	571.19	631.589	549.131	501.751	623.569	592.851
ENSSSCG00000020702	749.118	0.312159	0.0859779	3.63069	0.000282661	0.0254764	0.0143502	759.916	842.537	879.938	820.898	861.684	818.576	699.685	589.91	728.285	594.454	726.802	666.737
ENSSSCG00000021677	157.342	0.503932	0.139571	3.61058	0.000305515	0.0254764	0.0707808	140.348	187.909	168.626	210.565	191.853	206.829	138.811	116.486	106.394	140.212	142.858	137.218
ENSSSCG00000015545	3805.72	0.535387	0.148208	3.61241	0.000303361	0.0254764	0.0258095	3538.52	5415	3307.47	4149.5	5208.14	5406.68	2904.72	2554.14	3605.73	3229.52	2992.71	3356.56
ENSSSCG00000011363	218.073	0.647654	0.179255	3.61303	0.000302638	0.0254764	0.102701	218.885	353.667	291.03	267.021	168.698	298.105	181.955	164.576	205.924	193.516	134.516	138.977
ENSSSCG00000001539	176.899	0.746683	0.207027	3.60669	0.00031013	0.0254764	0.186292	190.524	273.462	191.737	296.775	160.429	215.568	99.419	130.379	120.809	214.374	122.003	107.311
ENSSSCG00000010908	228.565	-0.846594	0.235278	-3.59827	0.000320335	0.0258903	0.0258095	198.523	232.977	151.507	120.541	132.312	143.712	239.168	518.309	308.886	231.756	262.775	202.308
ENSSSCG00000015581	101.875	-1.36187	0.379096	-3.59241	0.000327629	0.0260595	NA	74.1736	59.581	39.3746	60.2704	28.1164	79.6242	76.909	393.274	88.5474	96.1787	126.174	100.274
ENSSSCG00000004048	352.137	0.470528	0.132048	3.56331	0.000366206	0.0286728	0.0454334	344.689	423.942	421.138	501.236	438.284	325.294	293.567	238.315	295.844	349.951	301.357	292.027
ENSSSCG00000028912	95.7287	-0.773082	0.218255	-3.5421	0.000396961	0.0298635	0.0981228	96.7165	61.1088	104.428	51.1154	62.8483	47.5803	160.383	101.524	120.809	107.766	132.43	102.034
ENSSSCG00000026224	1170.83	0.414227	0.116846	3.54508	0.000392501	0.0298635	0.129673	1414.39	1169.47	1236.88	1457.93	1486.86	1263.31	936.039	1060.13	886.847	1286.25	996.876	854.972
ENSSSCG00000007710	383.879	0.613949	0.173405	3.54055	0.000399293	0.0298635	0.0727345	448.677	413.248	446.817	529.464	525.941	423.368	210.093	304.573	359.681	441.495	225.236	277.954
ENSSSCG00000029212	152.422	0.632288	0.179127	3.52982	0.000415835	0.0306434	0.0221709	140.348	222.283	149.795	224.298	210.046	164.104	105.046	98.3184	94.7251	150.641	148.071	121.385
ENSSSCG00000000064	824.481	0.672034	0.190901	3.52033	0.000431015	0.0313017	0.0548332	659.563	1226.76	874.802	1287.8	952.648	1076.87	721.257	386.862	777.707	574.755	619.398	735.346
ENSSSCG00000010292	418.36	0.377704	0.107811	3.50338	0.000459388	0.0319721	0.0778143	373.049	488.106	456.232	559.218	504.441	458.325	380.793	335.565	363.113	367.333	385.82	348.322
ENSSSCG00000027449	95.6281	0.529792	0.151184	3.5043	0.000457818	0.0319721	0.0961482	105.443	147.425	120.692	116.726	84.3491	100.016	78.7849	82.2882	76.8784	73.0031	79.2495	82.6825
ENSSSCG00000010686	677.633	0.578341	0.164919	3.50682	0.000453492	0.0319721	0.180648	674.834	649.281	650.538	974.245	841.837	1079.78	574.004	531.133	501.082	711.491	424.402	518.965
ENSSSCG00000024310	76.547	-1.43045	0.410038	-3.48857	0.000485613	0.0331334	0.0425605	83.6271	50.4147	64.1978	16.0213	18.1929	14.5654	170.701	115.417	84.4289	164.547	62.5654	73.8865
ENSSSCG00000028420	142.959	0.51714	0.148324	3.48655	0.000489297	0.0331334	0.0778143	175.253	210.061	121.548	152.583	165.39	184.495	120.053	112.211	103.649	122.831	136.601	110.83
ENSSSCG00000022961	1114	0.486549	0.139721	3.48229	0.00049715	0.0332162	0.0202342	1023.89	1788.2	1224.89	1226.77	1412.43	1124.45	1012.01	810.058	814.087	961.787	1045.89	923.581
ENSSSCG00000012560	91.1235	0.566423	0.163254	3.46959	0.000521252	0.0343683	0.0490561	99.6253	130.62	99.2926	106.808	82.6952	134.973	72.2194	86.5629	85.1153	68.368	70.9075	56.2945
ENSSSCG00000013298	330.997	0.62952	0.181759	3.46348	0.000533231	0.0347016	0.0476714	249.427	461.371	361.22	515.732	406.86	419.484	297.319	225.491	296.531	179.611	300.314	258.603
ENSSSCG00000009786	163.921	-0.649847	0.188863	-3.44083	0.000579924	0.0367848	0.0387659	151.983	91.6631	178.042	106.808	127.351	109.726	179.142	158.164	260.837	171.499	190.825	241.011
ENSSSCG00000021206	238.332	0.764946	0.222257	3.44172	0.00057803	0.0367848	0.0226874	239.246	389.568	254.223	236.504	363.859	314.613	106.922	118.623	154.443	241.026	192.91	248.047
ENSSSCG00000017052	160.605	-0.691769	0.202083	-3.42319	0.000618899	0.03806	0.210857	201.432	133.675	88.165	100.705	125.697	86.4214	176.328	199.843	201.806	245.661	184.568	182.957
ENSSSCG00000011592	342.226	-0.59108	0.172537	-3.42582	0.000612941	0.03806	0.0384862	336.69	247.49	367.211	219.72	173.66	291.308	386.421	470.218	466.761	435.701	364.965	346.563
ENSSSCG00000003718	69.2714	0.637098	0.186205	3.42148	0.000622813	0.03806	0.0322486	87.263	96.2463	68.4776	79.3433	94.2725	83.5083	46.8957	52.3652	59.0316	77.6382	56.3089	29.9064
ENSSSCG00000011297	454.969	0.692688	0.20311	3.41041	0.000648662	0.039162	0.135492	445.041	588.936	452.808	598.127	704.563	579.703	245.734	247.933	339.088	393.985	291.972	571.741
ENSSSCG00000017181	102.374	-0.577007	0.169484	-3.40449	0.000662882	0.0394434	0.0495149	95.9893	64.9281	86.453	95.3646	82.6952	68.9429	125.681	156.027	133.164	90.3848	130.345	98.5153
ENSSSCG00000006263	140.4	0.663568	0.195055	3.40195	0.000669066	0.0394434	0.039157	175.98	197.84	138.667	185.389	175.314	163.133	139.749	87.6316	130.419	146.006	81.335	63.3313
ENSSSCG00000015504	182.846	0.480645	0.14167	3.39272	0.00069203	0.0398593	0.204171	167.254	237.56	202.865	255.577	190.199	222.365	125.681	175.263	135.91	177.293	156.414	147.773
ENSSSCG00000010116	300.854	0.901907	0.265756	3.39374	0.000689443	0.0398593	0.0425605	200.705	578.242	242.24	566.084	352.281	412.687	271.995	122.898	264.269	171.499	212.722	214.623
ENSSSCG00000023610	438.382	-0.714951	0.211544	-3.37967	0.000725724	0.041325	0.0746771	434.134	394.152	488.759	210.565	251.393	210.713	626.527	543.957	505.201	542.309	590.2	462.67
ENSSSCG00000021343	423.93	-0.33326	0.0987653	-3.37426	0.000740153	0.0413417	0.0422824	380.321	410.193	374.915	360.86	347.32	373.845	456.765	536.476	476.371	381.238	473.412	515.446
ENSSSCG00000000625	2250.92	0.369912	0.109993	3.36304	0.000770882	0.0413417	0.0536921	2241.93	2604	2603.86	2630.54	2621.44	2524.67	1786.73	1682.1	1704.37	2205.16	2464.03	1942.16
ENSSSCG00000013405	2862.09	0.370561	0.110067	3.36668	0.000760792	0.0413417	0.0800057	2904.4	3564.93	2852.09	3829.84	2962.14	3247.12	2175.02	2137.36	2522.57	2719.66	2615.23	2814.72
ENSSSCG00000025651	221.44	0.501628	0.149232	3.36139	0.000775519	0.0413417	0.0490561	186.161	332.279	258.503	266.258	271.24	245.67	214.783	192.362	169.544	174.976	201.252	144.255
ENSSSCG00000004049	80.2138	0.618323	0.183392	3.37159	0.000747353	0.0413417	0.10154	64.7201	92.427	88.165	115.2	90.9647	132.06	67.5299	53.4339	66.5822	61.4153	66.7364	63.3313
ENSSSCG00000011437	81.9205	0.740145	0.219928	3.3654	0.000764337	0.0413417	0.0490561	66.9017	137.495	71.9015	126.644	92.6186	119.436	66.592	72.6701	47.3626	74.1619	61.5227	45.7392
ENSSSCG00000016925	268.616	-0.648613	0.193575	-3.3507	0.000806065	0.0416412	0.0369788	200.705	122.981	222.552	300.589	201.776	206.829	399.552	241.521	384.392	285.06	300.314	357.118
ENSSSCG00000021005	517.63	0.439935	0.131138	3.35474	0.0007944	0.0416412	0.0633518	469.766	619.49	521.286	664.501	640.061	663.212	504.598	325.947	466.075	470.464	436.915	429.245
ENSSSCG00000011446	446.433	0.82786	0.246992	3.35177	0.000802968	0.0416412	0.0473209	301.057	381.93	471.64	521.072	861.684	892.374	357.346	310.985	264.956	341.84	402.504	249.807
ENSSSCG00000007692	274.753	0.711789	0.212662	3.34704	0.000816805	0.0417654	0.194047	228.338	309.363	269.631	575.239	324.165	341.802	167.887	177.401	281.43	220.168	216.893	184.716
ENSSSCG00000002440	80.5721	-0.691932	0.207372	-3.33667	0.0008479	0.0420686	0.0336174	58.9025	49.6509	83.8851	49.5896	46.3093	80.5953	73.1574	126.104	121.495	82.2733	87.5916	107.311
ENSSSCG00000002366	142.485	-0.443121	0.132804	-3.33666	0.000847921	0.0420686	0.0401863	103.261	145.133	106.996	123.593	133.966	113.61	167.887	184.881	169.544	129.783	165.798	165.365
ENSSSCG00000017695	115.124	1.02131	0.306036	3.33723	0.000846185	0.0420686	0.0727345	48.7219	197.84	136.955	275.413	99.2342	167.017	65.654	76.9448	76.8784	73.0031	96.9764	66.8497
ENSSSCG00000013627	367.735	-0.452057	0.135599	-3.33377	0.000856768	0.0420908	0.0425605	326.509	238.324	307.293	321.188	339.05	329.178	406.117	436.021	394.002	339.522	405.632	569.981
ENSSSCG00000003653	287.649	0.932881	0.28071	3.32329	0.000889617	0.0432803	0.0422824	140.348	429.289	193.449	504.288	550.75	448.615	238.23	175.263	166.112	207.422	222.107	175.92
ENSSSCG00000008398	986.472	0.373163	0.112612	3.31371	0.000920656	0.0439372	0.0403574	894.446	1274.12	1067.4	1191.68	1167.66	1084.64	908.84	694.641	847.721	814.622	971.85	920.062
ENSSSCG00000015282	281.647	0.396345	0.11958	3.31448	0.000918142	0.0439372	0.0666561	287.968	342.209	244.808	337.209	320.857	386.469	233.541	230.835	242.991	242.185	245.048	265.639
ENSSSCG00000026362	96.7603	-0.707561	0.213884	-3.30816	0.000939118	0.0441192	0.0425605	79.2639	60.3449	74.4694	54.1671	99.2342	75.7401	102.233	81.2195	144.147	82.2733	158.499	149.532
ENSSSCG00000016261	83.647	-0.575486	0.174415	-3.29952	0.000968491	0.0441192	0.0352573	69.0832	56.5256	69.3336	71.7142	71.1179	67.0009	110.674	114.349	116.69	57.939	99.0619	100.274
ENSSSCG00000010470	258.984	0.330344	0.099969	3.30446	0.000951581	0.0441192	0.0476714	267.607	314.71	265.351	324.24	254.701	300.047	243.858	226.56	218.966	224.803	224.193	242.77
ENSSSCG00000010133	179.088	0.676289	0.204764	3.30278	0.00095732	0.0441192	0.0381529	187.616	229.922	189.169	323.477	176.968	216.539	173.514	95.1124	154.443	168.023	148.071	86.2009
ENSSSCG00000016851	199.16	0.832589	0.252257	3.30056	0.000964918	0.0441192	0.112752	192.706	324.64	130.108	289.908	276.202	317.526	155.694	125.035	139.342	232.915	84.4633	121.385
ENSSSCG00000009910	509.329	0.374445	0.11367	3.29414	0.000987247	0.0445684	0.101679	554.12	672.196	487.047	669.841	501.133	565.138	457.702	407.166	449.601	505.228	450.471	392.302
ENSSSCG00000009043	190.431	0.417386	0.126899	3.28913	0.00100497	0.0449628	0.0588398	204.341	268.879	192.593	220.483	219.969	199.061	138.811	164.576	152.384	163.388	197.081	163.606
ENSSSCG00000016743	671.571	0.540101	0.164457	3.28415	0.0010229	0.0449628	0.117463	594.116	879.202	634.274	1037.57	787.258	843.823	573.066	411.441	670.626	637.329	453.599	536.557
ENSSSCG00000010275	149.992	0.742768	0.226099	3.28515	0.00101927	0.0449628	0.0493806	109.806	244.435	219.128	154.109	160.429	236.931	147.253	73.7388	107.081	100.814	94.8909	151.291
ENSSSCG00000005689	422.002	-0.46468	0.141998	-3.27243	0.00106626	0.0460604	0.0540667	413.772	314.71	350.092	289.908	391.975	368.99	363.911	559.987	565.605	399.779	519.293	526.001
ENSSSCG00000012269	256.949	0.427261	0.130472	3.27472	0.00105767	0.0460604	0.168829	273.424	329.987	244.808	305.93	296.049	321.41	220.41	232.972	223.085	274.631	197.081	163.606
ENSSSCG00000016127	246.515	0.590305	0.180687	3.267	0.00108696	0.0465496	0.0597905	203.614	332.279	272.199	405.109	223.277	338.888	235.417	159.233	203.865	166.864	188.739	228.696
ENSSSCG00000009226	92.8386	0.799026	0.244754	3.26461	0.00109616	0.0465496	0.0778143	77.0823	113.815	78.7493	106.045	176.968	155.364	74.0953	90.8377	48.7354	68.368	44.8386	79.1641
ENSSSCG00000016101	271.899	0.364396	0.111767	3.26031	0.00111289	0.046809	0.071044	322.873	275.753	295.31	324.24	324.165	291.308	192.273	245.796	214.848	282.742	241.92	251.566
ENSSSCG00000000939	409.528	0.627713	0.192652	3.25827	0.00112095	0.046809	0.112752	301.057	581.297	388.611	678.996	534.211	500.079	427.689	270.376	311.632	254.931	334.725	330.73
ENSSSCG00000010351	657.085	0.292036	0.0897775	3.25288	0.00114241	0.0473109	0.0369788	677.016	721.083	646.258	787.33	821.99	688.458	604.017	548.232	555.995	568.961	651.723	613.961
ENSSSCG00000003590	244.824	0.572649	0.177108	3.23333	0.00122358	0.050039	0.070054	260.335	360.542	286.75	318.899	219.969	310.729	169.763	201.98	183.959	259.567	244.005	121.385
ENSSSCG00000021429	1070.66	0.532969	0.164892	3.23224	0.00122826	0.050039	0.110053	973.71	1530.77	1088.79	1124.54	1531.51	1345.84	763.463	651.894	823.697	812.304	1010.43	1190.98
ENSSSCG00000001971	1065.07	0.262296	0.0815963	3.21456	0.00130645	0.0527954	0.110053	1061.7	1103.01	1241.16	1228.3	1084.96	1248.74	873.199	971.429	946.565	1009.3	1067.78	944.691
ENSSSCG00000011864	87.6355	0.601354	0.187365	3.20953	0.00132951	0.0532973	0.046078	82.8999	130.62	87.309	89.2613	122.389	124.291	73.1574	83.3569	66.5822	86.9085	57.3516	47.4984
ENSSSCG00000003694	273.61	-0.718222	0.224364	-3.20114	0.00136883	0.0544383	0.0422824	347.598	184.09	211.425	180.048	140.582	174.785	249.485	447.776	280.743	454.242	345.153	267.399
ENSSSCG00000016349	230.171	0.719414	0.225526	3.18994	0.00142301	0.0561472	0.0476714	181.071	397.207	225.976	363.148	289.433	263.148	208.217	104.73	248.482	155.276	151.2	174.161
ENSSSCG00000000694	845.878	0.625823	0.196388	3.18667	0.00143923	0.0563437	0.059252	1036.25	949.477	632.562	1242.03	883.185	1413.82	817.862	738.457	551.19	721.92	439.001	724.791
ENSSSCG00000008617	194.818	0.770662	0.24286	3.17328	0.00150728	0.0585503	0.107822	162.891	215.408	190.881	427.996	269.586	209.742	125.681	115.417	186.705	173.817	169.969	89.7193
ENSSSCG00000013735	212.954	0.802085	0.25349	3.16417	0.00155527	0.0594919	0.202246	158.528	265.059	251.655	456.987	269.586	225.278	150.066	118.623	258.778	155.276	141.815	103.793
ENSSSCG00000025881	1417.57	0.828674	0.261836	3.16486	0.00155159	0.0594919	0.0778143	797.73	2312.2	1471.41	2725.14	1463.7	2111.98	1161.14	630.52	1055.02	720.761	1336.81	1224.4
ENSSSCG00000028655	647.473	0.456839	0.144528	3.1609	0.00157285	0.0597086	0.0628011	548.303	858.578	789.205	642.376	921.224	737.01	584.321	429.609	561.487	476.258	598.543	622.757
ENSSSCG00000013579	100.031	-2.14801	0.681691	-3.15101	0.00162707	0.0608772	0.0778143	130.895	16.041	34.2388	17.5471	16.539	4.85514	192.273	274.65	85.1153	216.692	137.644	73.8865
ENSSSCG00000017939	359.225	0.453362	0.143985	3.14868	0.00164008	0.0608772	0.137164	330.145	483.523	380.051	536.331	380.398	378.701	327.332	281.062	335.656	286.219	242.962	348.322
ENSSSCG00000024059	340.361	-0.39175	0.124403	-3.14904	0.00163806	0.0608772	0.0444439	322.873	346.792	285.038	271.598	291.087	245.67	421.124	425.334	360.367	327.935	332.639	453.874
ENSSSCG00000030637	95.2484	0.464132	0.147827	3.13969	0.00169125	0.062315	0.142895	91.6262	108.468	101.005	141.903	112.465	105.842	75.9711	75.8762	84.4289	75.3207	75.0785	94.9969
ENSSSCG00000003018	2270.67	0.495042	0.157976	3.13365	0.00172647	0.0631486	0.0513377	2160.49	2598.65	2129.65	3222.56	3302.85	2528.55	2138.45	1891.56	2081.21	2209.79	1291.98	1692.35
ENSSSCG00000020984	66.9361	-0.757634	0.241948	-3.1314	0.00173977	0.0631738	0.0714889	45.8131	54.9979	71.0456	30.5167	52.9249	42.7252	74.0953	100.456	61.7773	52.1451	114.703	102.034
ENSSSCG00000009151	76.6744	0.675117	0.216429	3.11935	0.0018125	0.0653412	0.0425605	59.6297	122.981	82.1732	119.015	95.9264	88.3635	51.5853	58.7773	66.5822	56.7802	81.335	36.9432
ENSSSCG00000014218	124.656	0.374487	0.12024	3.11449	0.00184261	0.0659522	0.0590204	135.985	158.883	145.515	148.006	132.312	124.291	121.929	111.143	113.258	103.131	101.147	100.274
ENSSSCG00000014131	69.2367	-0.5472	0.17601	-3.10891	0.00187781	0.0667354	0.112752	50.1762	58.0533	71.9015	51.8783	62.8483	42.7252	94.7294	80.1509	73.4463	60.2565	89.6771	94.9969
ENSSSCG00000000869	397.084	0.342971	0.110407	3.10643	0.0018936	0.0668226	0.149544	448.677	426.997	352.66	484.452	484.594	471.919	312.326	346.252	385.078	375.445	372.264	304.342
ENSSSCG00000014859	524.109	0.569986	0.183675	3.10324	0.00191417	0.0670764	0.0809234	431.225	753.929	632.562	689.677	621.868	630.197	329.208	562.125	442.737	552.738	326.383	316.656
ENSSSCG00000015663	411.297	-1.38742	0.447407	-3.10103	0.00192851	0.0671096	0.359516	411.591	295.614	362.932	101.468	124.043	67.9719	651.851	820.745	431.754	794.923	422.317	450.356
ENSSSCG00000029785	367.324	-0.378028	0.122227	-3.09283	0.00198256	0.0685146	0.0504772	345.416	273.462	307.293	406.635	309.28	272.859	420.186	384.724	405.671	490.164	385.82	406.376
ENSSSCG00000003105	346.785	0.388874	0.125898	3.08881	0.00200962	0.068974	0.144509	352.688	422.414	351.804	421.13	446.554	368.019	330.146	255.414	293.099	385.874	272.16	262.121
ENSSSCG00000027857	719.012	0.352566	0.114586	3.07686	0.00209197	0.0713119	0.0628011	690.105	909.757	701.896	858.281	836.875	841.881	716.567	577.086	546.385	577.072	742.443	629.794
ENSSSCG00000001779	228.019	0.48492	0.157915	3.07076	0.00213512	0.0719647	0.0486084	202.887	290.267	251.655	254.051	307.626	287.424	181.018	161.37	170.917	144.847	227.321	256.843
ENSSSCG00000010132	74.5221	0.957023	0.311723	3.0701	0.00213984	0.0719647	0.0714889	55.2666	102.357	59.062	156.398	74.4257	142.741	85.3503	35.2664	43.2441	64.8916	31.2827	43.98
ENSSSCG00000022689	76.8211	0.802627	0.262665	3.05571	0.0022453	0.0750081	0.171744	55.2666	140.55	63.3418	96.1275	92.6186	136.915	39.3924	48.0905	69.3278	44.0336	55.2661	80.9233
ENSSSCG00000007019	1421.73	0.432845	0.142047	3.04719	0.00230994	0.0766563	0.0747166	1163.51	1912.7	1391.81	1844.73	1898.68	1590.54	1313.08	955.398	1305.56	1118.22	1224.2	1342.27
ENSSSCG00000001050	97.691	-0.785694	0.258175	-3.04326	0.00234032	0.0771535	0.0809234	95.2621	45.0677	92.4448	62.5592	71.1179	64.0878	196.962	137.859	102.962	134.418	60.4799	109.071
ENSSSCG00000015030	428.049	0.671035	0.221193	3.03371	0.00241568	0.0791174	0.0933762	285.786	716.5	433.977	712.564	446.554	559.312	302.009	284.268	333.597	253.773	482.796	325.452
ENSSSCG00000025316	90.5908	0.433577	0.143133	3.02919	0.00245207	0.0797877	0.0490561	106.17	122.981	108.708	90.0242	105.85	90.3055	84.4123	65.1894	74.1327	71.8443	86.5488	80.9233
ENSSSCG00000014894	201.527	0.586031	0.193834	3.02337	0.00249976	0.0808148	0.210064	212.34	244.435	217.417	302.878	186.891	288.395	149.128	92.975	207.983	178.452	200.209	137.218
ENSSSCG00000016263	167.748	-0.46986	0.155819	-3.01542	0.0025662	0.082431	0.0746771	135.985	124.509	149.795	135.799	155.467	144.683	235.417	220.148	179.154	121.672	222.107	188.235
ENSSSCG00000010585	126.268	0.525057	0.174323	3.01197	0.00259557	0.0828433	0.0961482	136.712	152.772	118.98	193.018	120.735	169.93	74.0953	97.2497	107.081	139.054	105.318	100.274
ENSSSCG00000025606	358.305	0.296518	0.0985577	3.00857	0.00262482	0.0832466	0.126465	394.138	378.874	440.825	416.553	383.706	356.367	305.76	275.719	346.639	323.299	362.879	314.897
ENSSSCG00000011239	69.2763	-0.585085	0.19462	-3.0063	0.0026445	0.0833435	0.347037	75.628	60.3449	71.9015	40.4346	39.6937	42.7252	89.1019	84.4256	95.4115	75.3207	77.164	79.1641
ENSSSCG00000021646	1709.11	0.427421	0.142469	3.0001	0.00269892	0.0845268	0.0542773	1807.8	2453.52	1497.95	1708.17	2242.69	2051.78	1284.01	1143.49	1407.83	1611.86	1641.3	1658.93
ENSSSCG00000015882	677.401	-0.462835	0.154424	-2.99717	0.00272497	0.0848127	0.210857	605.751	541.576	621.435	424.945	611.944	613.689	878.826	935.093	679.55	520.292	904.07	791.641
ENSSSCG00000009713	253.969	0.432791	0.1445	2.9951	0.00274357	0.0848644	0.242889	218.885	303.252	246.52	375.355	309.28	296.163	226.037	179.538	194.942	217.851	238.791	241.011
ENSSSCG00000008019	74.3629	0.598487	0.200153	2.99014	0.00278847	0.0852864	0.112554	61.8113	105.413	84.7411	126.644	71.1179	88.3635	69.4057	52.3652	63.8365	68.368	56.3089	43.98
ENSSSCG00000027658	123.628	0.514395	0.172155	2.98798	0.00280827	0.0852864	0.265825	133.076	174.924	108.708	190.729	122.389	143.712	100.357	87.6316	116.69	120.513	107.404	77.4049
ENSSSCG00000029998	129.324	-0.475808	0.159224	-2.98829	0.00280541	0.0852864	0.0666561	130.895	80.2052	136.099	118.252	92.6186	88.3635	140.687	164.576	151.697	162.229	126.174	160.087
ENSSSCG00000011466	427.43	0.393061	0.132329	2.97033	0.00297477	0.0897986	0.0628011	343.235	594.283	413.434	546.248	506.094	508.818	389.235	369.763	358.994	367.333	353.495	378.228
ENSSSCG00000013784	184.175	1.8088	0.609646	2.96697	0.00300755	0.0902446	0.27499	34.9052	394.915	298.734	116.726	448.208	426.281	45.9578	212.667	67.2686	34.7634	69.8647	59.8129
ENSSSCG00000013751	113.944	0.545781	0.184284	2.96163	0.0030601	0.0912749	0.129564	120.714	152.772	101.005	148.006	130.658	159.248	70.3436	97.2497	91.9795	136.736	91.7626	66.8497
ENSSSCG00000003461	589.711	0.449716	0.152403	2.95084	0.00316915	0.0928031	0.091187	565.028	650.808	667.657	760.628	762.45	676.806	353.594	394.342	535.403	623.423	467.155	619.239
ENSSSCG00000005096	652.255	0.547935	0.185923	2.9471	0.00320765	0.0928031	0.248825	695.923	736.361	496.463	902.531	764.103	1051.62	440.82	557.85	405.671	741.619	543.276	490.817
ENSSSCG00000006115	194.475	-0.56878	0.193482	-2.93971	0.00328516	0.0928031	0.0926847	182.525	115.343	242.24	122.83	112.465	163.133	195.086	241.521	270.447	205.104	264.86	218.141
ENSSSCG00000009570	543.614	-0.559871	0.190073	-2.94555	0.00322378	0.0928031	0.0633518	364.323	296.377	457.944	448.595	539.173	531.152	526.17	676.473	551.19	453.083	841.505	837.38
ENSSSCG00000009776	479.996	0.328896	0.111441	2.9513	0.00316438	0.0928031	0.0778143	429.77	525.535	557.237	579.054	545.788	571.935	433.317	397.548	424.89	368.492	518.25	408.135
ENSSSCG00000012007	101.499	0.553637	0.188087	2.94352	0.00324508	0.0928031	0.0633518	111.26	160.41	81.3172	99.9421	115.773	156.335	93.7915	89.769	72.0735	91.5436	77.164	68.6089
ENSSSCG00000013855	184.553	-0.522051	0.17765	-2.93864	0.00329654	0.0928031	0.0652343	128.713	119.926	136.099	159.45	195.161	169.93	193.21	207.324	194.942	159.912	226.278	323.693
ENSSSCG00000015897	111.179	-0.555202	0.188631	-2.94332	0.00324711	0.0928031	0.0778143	122.895	76.386	95.8687	85.4467	94.2725	64.0878	165.073	105.799	95.4115	139.054	149.114	140.736
ENSSSCG00000016709	116.809	0.529914	0.180142	2.94164	0.00326482	0.0928031	0.0961482	117.078	176.452	119.836	167.079	94.2725	152.451	86.2882	73.7388	119.436	99.655	102.19	93.2377
ENSSSCG00000028517	251.684	0.74875	0.253729	2.95099	0.00316762	0.0928031	0.141539	163.618	382.694	212.281	344.838	405.206	386.469	264.492	131.447	168.171	123.989	257.561	179.439
ENSSSCG00000008412	682.371	0.545858	0.185874	2.93671	0.00331713	0.092858	0.0874259	607.932	1059.47	619.723	737.741	955.956	876.838	405.179	503.347	463.329	513.339	727.844	717.754
ENSSSCG00000023556	249.151	-0.323125	0.110094	-2.93499	0.00333555	0.092858	0.0778143	229.065	179.507	213.137	237.267	229.893	238.873	241.044	304.573	271.82	294.33	256.518	293.787
ENSSSCG00000016620	529.529	0.45881	0.156805	2.92598	0.00343369	0.095062	0.182515	406.5	626.365	654.817	701.883	563.981	723.415	538.363	339.84	434.5	397.461	458.813	508.409
ENSSSCG00000028019	92.8887	0.459215	0.157125	2.92262	0.00347103	0.0955678	0.129673	111.26	113.815	76.1814	118.252	99.2342	124.291	65.654	90.8377	70.7006	84.5909	77.164	82.6825
ENSSSCG00000007477	251.685	1.45504	0.498146	2.92091	0.00349014	0.0955687	0.212321	234.883	397.207	131.819	327.291	234.854	887.519	50.6474	252.208	155.816	155.276	124.088	68.6089
ENSSSCG00000015140	88.7381	1.20983	0.414799	2.91668	0.00353782	0.095827	0.333795	31.9964	226.866	154.075	89.2613	145.544	95.1607	44.082	117.555	18.5332	38.2397	49.0096	54.5353
ENSSSCG00000028117	75.4318	-0.645447	0.221181	-2.91819	0.00352071	0.095827	0.0666561	51.6306	32.846	79.6053	64.085	57.8866	67.0009	97.5432	100.456	90.6066	53.3039	101.147	109.071
ENSSSCG00000000151	365.538	0.49355	0.169508	2.91166	0.00359509	0.0968549	0.166475	287.968	474.357	359.508	471.483	481.286	495.224	323.581	278.925	337.029	359.222	319.084	198.79
ENSSSCG00000008573	538.631	0.368316	0.126593	2.90945	0.00362066	0.0970221	0.150885	475.584	725.667	513.582	666.789	638.407	622.428	503.66	432.815	407.73	472.782	548.49	455.633
ENSSSCG00000003588	466.386	-0.358216	0.123488	-2.90082	0.00372183	0.0983163	0.0691201	402.864	363.597	398.026	363.148	444.9	480.658	438.006	612.353	508.633	432.225	550.576	601.647
ENSSSCG00000007253	259.101	0.330425	0.113839	2.90255	0.00370132	0.0983163	0.269849	294.513	307.835	233.68	274.65	291.087	330.149	238.23	236.178	209.356	266.519	210.637	216.382
ENSSSCG00000016714	101.861	0.700451	0.241508	2.90032	0.00372782	0.0983163	0.204953	66.9017	136.731	104.428	203.699	110.812	133.031	69.4057	74.8075	88.5474	50.9863	84.4633	98.5153
ENSSSCG00000000145	2844.97	-0.368543	0.127734	-2.88523	0.00391123	0.0983667	0.0999912	2668.07	1958.54	2400.14	2597.73	2452.74	2824.72	2462.96	3990.44	3472.57	3282.82	2923.89	3104.99
ENSSSCG00000001865	293.87	-0.432522	0.150246	-2.87877	0.0039923	0.0983667	0.0714889	242.882	195.548	275.623	226.586	299.357	263.148	352.656	351.595	289.667	242.185	421.274	365.914
ENSSSCG00000005477	261.937	-0.359211	0.12484	-2.87736	0.00401019	0.0983667	0.10154	276.333	183.326	264.495	228.112	198.468	224.307	281.374	319.535	278.684	327.935	300.314	260.362
ENSSSCG00000006558	853.732	-0.781842	0.270542	-2.88991	0.00385352	0.0983667	0.0707808	525.76	501.092	772.085	613.385	679.754	673.893	895.709	1710.95	686.414	521.451	820.65	1843.64
ENSSSCG00000007465	259.72	0.729757	0.253337	2.88058	0.00396943	0.0983667	0.265825	322.146	312.419	169.482	379.933	269.586	490.369	151.942	189.156	164.053	345.316	176.226	146.014
ENSSSCG00000009440	330.267	-0.389157	0.13458	-2.89165	0.00383225	0.0983667	0.070054	308.329	267.351	309.861	238.793	241.47	346.657	311.388	445.639	354.876	322.141	396.248	420.449
ENSSSCG00000010095	187.589	0.342456	0.118462	2.89085	0.003842	0.0983667	0.129673	206.523	216.172	214.849	210.565	219.969	189.35	152.88	175.263	176.408	183.087	123.045	182.957
ENSSSCG00000011229	872.744	0.312472	0.108445	2.88139	0.00395927	0.0983667	0.128644	831.18	1179.4	915.888	936.862	1050.23	886.548	855.378	771.586	663.762	743.936	806.051	832.102
ENSSSCG00000011630	928.463	0.58253	0.201907	2.88513	0.00391248	0.0983667	0.232867	733.009	1385.64	975.806	1239.74	964.226	1381.77	841.31	489.455	654.839	655.869	1107.41	712.477
ENSSSCG00000014292	487.418	0.530922	0.184529	2.87717	0.00401253	0.0983667	0.30476	369.414	591.227	445.105	834.631	597.059	618.544	381.731	411.441	383.019	295.489	469.241	452.115
ENSSSCG00000014802	819.664	-0.381543	0.131707	-2.8969	0.0037687	0.0983667	0.0714889	830.453	483.523	738.703	762.917	689.678	763.227	816.924	899.827	911.558	893.419	937.439	1108.3
ENSSSCG00000015077	164.183	-0.401564	0.13891	-2.89083	0.00384229	0.0983667	0.0892608	140.348	119.926	176.33	140.377	145.544	125.263	177.266	201.98	177.781	142.53	206.466	216.382
ENSSSCG00000022410	133.534	-0.550513	0.190284	-2.89312	0.00381437	0.0983667	0.0746771	133.076	93.1909	101.005	85.4467	102.542	133.031	115.364	163.508	157.189	111.243	193.953	212.863
ENSSSCG00000025108	319.808	0.757937	0.263515	2.87626	0.00402418	0.0983667	0.176357	242.155	414.012	244.808	709.513	296.049	504.934	294.505	150.684	276.625	187.722	272.16	244.529
ENSSSCG00000028679	160.941	0.365791	0.127158	2.87667	0.00401891	0.0983667	0.112752	206.523	198.603	153.219	194.544	145.544	187.408	160.383	146.409	133.851	143.689	139.729	121.385
ENSSSCG00000003673	160.676	-0.363909	0.126785	-2.87029	0.00410089	0.0997552	0.292992	133.803	132.912	162.634	119.778	157.121	139.828	206.341	193.431	178.468	142.53	178.311	182.957
ENSSSCG00000002752	259.628	-0.457721	0.159735	-2.86551	0.00416338	0.100567	0.092719	280.696	178.743	266.207	231.164	158.775	193.234	273.871	362.282	295.844	338.364	246.091	290.268
ENSSSCG00000009769	124.027	0.430942	0.150433	2.86467	0.00417441	0.100567	0.0961482	117.078	166.521	126.684	135.036	135.62	172.843	112.55	91.9063	87.1746	121.672	120.96	100.274
ENSSSCG00000003738	288.066	0.418735	0.146371	2.86078	0.00422605	0.100913	0.367285	267.607	357.486	272.199	310.507	370.474	404.918	292.629	206.255	292.412	231.756	242.962	207.586
ENSSSCG00000010247	681.82	0.338852	0.118457	2.86055	0.00422902	0.100913	0.233657	698.831	890.66	576.924	719.431	825.298	860.33	690.305	585.636	599.239	580.548	554.747	599.888
ENSSSCG00000003766	530.636	0.55126	0.193173	2.85372	0.00432112	0.102225	0.272967	455.949	759.276	614.587	552.352	891.454	510.76	457.702	523.652	274.566	376.603	426.488	524.242
ENSSSCG00000006369	441.147	0.321266	0.112757	2.84919	0.004383	0.102225	0.265825	392.684	520.188	546.965	504.288	544.134	433.078	394.862	328.084	390.57	398.62	423.359	416.931
ENSSSCG00000006652	416.975	0.292106	0.102629	2.84624	0.00442392	0.102225	0.154636	382.503	467.482	447.673	525.65	451.516	478.716	336.711	344.114	409.103	399.779	362.879	397.58
ENSSSCG00000008508	112.535	0.43007	0.151268	2.8431	0.00446764	0.102225	0.266431	119.259	138.259	117.268	164.79	112.465	119.436	87.2261	116.486	83.0561	107.766	82.3778	102.034
ENSSSCG00000008801	127.815	0.427504	0.150209	2.84606	0.00442645	0.102225	0.16049	107.624	164.23	143.803	162.501	150.505	151.48	114.426	92.975	126.3	86.9085	106.361	126.663
ENSSSCG00000012440	297.966	0.475729	0.167246	2.84449	0.00444827	0.102225	0.0773407	278.515	446.858	260.215	371.54	372.128	348.599	279.499	221.216	190.823	208.58	300.314	297.305
ENSSSCG00000020926	168.156	0.439553	0.154588	2.84338	0.00446382	0.102225	0.121561	140.348	216.172	190.881	241.082	183.583	187.408	169.763	120.761	142.088	132.101	123.045	170.643
ENSSSCG00000022869	133.475	-0.640657	0.224971	-2.84772	0.0044033	0.102225	0.0909263	86.5358	90.1354	136.099	85.4467	109.158	117.494	138.811	178.469	126.987	86.9085	211.68	233.974
ENSSSCG00000025527	726.33	0.692983	0.243167	2.84982	0.00437445	0.102225	0.253611	664.653	665.322	502.455	1042.14	1230.5	1281.76	669.671	411.441	394.002	676.727	716.374	460.911
ENSSSCG00000003462	388.711	0.56131	0.197973	2.83529	0.00457846	0.103813	0.151801	358.506	408.665	518.718	600.416	522.634	371.903	208.217	225.491	422.145	388.191	287.801	351.84
ENSSSCG00000012583	372.29	0.407062	0.143564	2.83541	0.00457674	0.103813	0.226407	405.773	502.62	347.524	455.461	350.628	480.658	344.215	338.771	245.736	393.985	278.416	323.693
ENSSSCG00000004479	192.054	-0.735849	0.259818	-2.83218	0.00462322	0.104356	0.0778143	159.255	85.5523	167.77	93.0758	133.966	224.307	224.162	219.079	260.151	126.307	239.834	371.192
ENSSSCG00000007350	116.597	-0.68776	0.243196	-2.82801	0.0046839	0.104552	0.152546	105.443	84.7884	126.684	71.7142	34.732	109.726	109.736	122.898	199.746	135.577	134.516	163.606
ENSSSCG00000018033	1664.45	0.357934	0.1266	2.82728	0.0046945	0.104552	0.101579	1455.84	2298.45	2005.54	1786.75	1872.22	1801.26	1818.62	1202.26	1429.11	1402.12	1441.09	1460.14
ENSSSCG00000030241	428.41	0.558424	0.197399	2.8289	0.00467077	0.104552	0.0680642	426.134	569.075	432.265	640.85	529.249	464.151	247.61	261.826	323.301	565.484	388.948	292.027
ENSSSCG00000004199	465.434	-0.257913	0.0915276	-2.81787	0.00483435	0.104761	0.123133	491.582	394.915	412.578	389.85	418.438	435.991	543.991	453.12	512.751	480.893	533.892	517.205
ENSSSCG00000008692	300.174	-0.293691	0.104044	-2.82277	0.00476112	0.104761	0.0778143	266.152	252.837	269.631	301.352	261.317	265.09	264.492	330.222	350.758	370.809	326.383	343.044
ENSSSCG00000011000	412.955	0.686214	0.243184	2.82179	0.00477567	0.104761	0.30476	234.883	454.496	519.574	652.294	636.753	557.37	241.982	436.021	258.092	205.104	347.238	411.653
ENSSSCG00000017759	2279.05	0.543737	0.193032	2.81682	0.00485023	0.104761	0.0834588	2492.09	3033.29	2233.23	3102.02	2983.64	2379.99	1647.92	1235.39	2587.78	2661.72	1568.31	1423.19
ENSSSCG00000021410	302.74	0.357247	0.126805	2.8173	0.00484295	0.104761	0.0727345	275.606	368.18	344.1	383.747	370.474	301.989	323.581	229.766	286.235	271.154	238.791	239.251
ENSSSCG00000022270	235.94	-0.416227	0.147517	-2.82154	0.0047793	0.104761	0.0961482	239.246	202.423	219.984	163.264	176.968	208.771	210.093	325.947	236.813	257.249	333.682	256.843
ENSSSCG00000024193	145.715	0.320719	0.11374	2.81976	0.00480599	0.104761	0.0902559	133.803	165.758	169.482	166.316	175.314	161.191	120.053	136.791	127.673	134.418	124.088	133.699
ENSSSCG00000013991	92.8208	-0.693254	0.246285	-2.81484	0.00488017	0.104955	0.0961482	71.992	42.7761	63.3418	64.085	107.504	76.7112	79.7228	113.28	89.9202	81.1146	138.687	184.716
ENSSSCG00000000604	177.81	-0.474866	0.169098	-2.80824	0.00498133	0.106673	0.103076	164.345	135.203	149.795	150.295	145.544	147.596	167.887	330.222	187.391	193.516	182.482	179.439
ENSSSCG00000006242	536.114	0.359026	0.128044	2.80393	0.00504842	0.107365	0.113311	527.941	611.851	724.151	616.437	611.944	522.413	443.634	354.801	547.758	436.86	507.823	527.761
ENSSSCG00000007345	264.988	0.294618	0.105093	2.80341	0.0050565	0.107365	0.0778143	279.242	316.238	259.359	302.115	301.01	295.192	221.348	225.491	248.482	289.695	220.022	221.659
ENSSSCG00000017473	84.1351	-1.07005	0.382088	-2.80052	0.005102	0.107874	0.13335	82.1727	64.1642	29.103	45.775	44.6554	59.2327	51.5853	304.573	67.955	84.5909	94.8909	80.9233
ENSSSCG00000014080	92.6471	0.492353	0.175967	2.79798	0.00514228	0.108269	0.153089	95.2621	109.232	114.7	131.222	84.3491	114.581	68.4678	51.2966	92.6659	99.655	78.2068	72.1273
ENSSSCG00000005029	422.718	-0.364094	0.130762	-2.7844	0.00536263	0.108382	0.273616	346.143	377.347	379.195	357.808	431.669	327.236	538.363	408.235	505.201	349.951	474.454	577.018
ENSSSCG00000006865	110.67	0.395494	0.14193	2.78654	0.00532746	0.108382	0.232867	105.443	107.704	136.955	148.769	124.043	128.176	91.9157	86.5629	87.1746	95.0199	94.8909	121.385
ENSSSCG00000008550	332.398	0.538505	0.193379	2.78472	0.00535743	0.108382	0.113311	325.055	421.65	296.166	559.218	302.664	458.325	321.705	229.766	302.709	348.793	216.893	205.827
ENSSSCG00000010574	164.518	-0.423327	0.15196	-2.78577	0.00534007	0.108382	0.141539	179.616	102.357	151.507	123.593	143.89	142.741	182.893	231.903	188.077	154.118	183.525	189.994
ENSSSCG00000011399	467.906	-0.488157	0.174745	-2.79355	0.00521337	0.108382	0.0806722	501.035	351.375	395.458	350.179	337.396	399.092	390.173	838.912	490.786	485.529	511.994	562.945
ENSSSCG00000016512	341.205	-0.312862	0.112379	-2.78398	0.00536959	0.108382	0.112752	370.868	300.197	294.454	293.723	259.663	302.96	345.153	421.059	352.817	439.177	360.794	353.6
ENSSSCG00000025447	69.7882	0.580194	0.207938	2.79023	0.00526709	0.108382	0.205051	76.3552	93.9547	80.4612	98.4163	77.7335	76.7112	51.5853	63.052	51.481	82.2733	62.5654	22.8696
ENSSSCG00000026367	118.332	-0.34991	0.125229	-2.79415	0.00520359	0.108382	0.0874259	117.805	85.5523	106.14	108.334	97.5803	106.813	128.494	144.272	120.809	125.148	141.815	137.218
ENSSSCG00000028962	89.0335	-0.517728	0.185727	-2.78757	0.00531043	0.108382	0.226407	75.628	71.8028	107.852	68.6625	49.6171	63.1168	124.743	111.143	105.021	75.3207	101.147	114.348
ENSSSCG00000030677	161.064	0.408397	0.146746	2.78302	0.00538555	0.108382	0.112752	149.802	196.312	168.626	196.07	226.585	167.988	117.239	150.684	129.732	178.452	138.687	112.589
ENSSSCG00000030790	142.386	-0.557213	0.199716	-2.79003	0.00527038	0.108382	0.0796705	100.352	121.454	145.515	118.252	127.351	80.5953	119.115	150.684	226.517	148.324	231.492	138.977
ENSSSCG00000002535	1046.78	0.66679	0.239764	2.78103	0.0054187	0.108612	0.282837	609.387	1633.9	1104.2	1625.01	1065.11	1670.17	598.39	1069.75	884.101	632.694	1045.89	622.757
ENSSSCG00000025836	88.2778	-0.776236	0.279428	-2.77795	0.00547038	0.109211	0.123133	55.2666	58.8172	107.852	33.5683	62.8483	71.856	87.2261	136.791	103.649	53.3039	143.9	144.255
ENSSSCG00000001026	82.1694	-0.441344	0.158954	-2.77655	0.00549388	0.109245	0.24575	92.3534	53.4702	70.1896	61.0333	76.0796	66.0299	94.7294	109.005	92.6659	86.9085	93.8481	89.7193
ENSSSCG00000007058	308.021	-0.495157	0.178708	-2.77077	0.00559247	0.109712	0.19519	295.967	199.367	332.973	231.164	223.277	249.554	286.064	319.535	389.883	260.725	489.053	418.69
ENSSSCG00000008842	336.854	-0.555573	0.200565	-2.77004	0.00560487	0.109712	0.341309	394.138	194.02	196.017	282.279	271.24	296.163	333.898	323.81	394.688	428.748	332.639	594.61
ENSSSCG00000009434	339.964	0.406791	0.146914	2.7689	0.00562461	0.109712	0.421876	309.784	372	346.668	447.832	391.975	454.441	255.113	224.422	273.879	367.333	287.801	348.322
ENSSSCG00000009924	215.573	-0.423715	0.152942	-2.77042	0.00559835	0.109712	0.101579	210.158	165.758	238.816	160.975	142.236	183.524	220.41	305.642	246.423	193.516	250.262	269.158
ENSSSCG00000029633	690.21	0.269599	0.0973713	2.76877	0.0056268	0.109712	0.101579	769.369	769.207	715.591	799.537	701.255	770.996	528.984	694.641	612.968	736.984	623.569	559.426
ENSSSCG00000000908	97.7117	0.421445	0.152959	2.75527	0.00586429	0.113899	0.167245	91.6262	130.62	88.165	120.541	110.812	127.205	76.909	79.0822	83.0561	77.6382	81.335	105.552
ENSSSCG00000006623	122.835	0.487142	0.177139	2.75005	0.00595859	0.11484	0.092719	128.713	169.577	122.404	176.234	130.658	132.06	125.681	81.2195	106.394	130.942	69.8647	100.274
ENSSSCG00000029876	897.955	0.505507	0.18375	2.75106	0.00594023	0.11484	0.241722	849.36	1036.56	696.76	1334.34	1157.73	1245.83	910.715	608.078	693.278	747.413	540.148	955.247
ENSSSCG00000001137	134.068	-0.7978	0.290424	-2.74702	0.006014	0.115023	0.124656	84.3543	132.148	99.2926	81.6321	67.81	121.378	315.139	213.736	127.673	73.0031	122.003	170.643
ENSSSCG00000007203	639.688	0.338243	0.123081	2.74813	0.00599361	0.115023	0.124656	553.393	775.317	665.089	823.95	783.95	686.516	619.962	449.914	587.57	530.721	624.611	575.259
ENSSSCG00000007286	627.131	0.619986	0.226657	2.73535	0.00623148	0.11828	0.129673	442.133	909.757	633.418	1164.21	583.828	825.373	450.199	332.359	593.062	418.319	671.536	501.372
ENSSSCG00000027905	157.387	0.414171	0.151375	2.73607	0.00621781	0.11828	0.241722	183.252	177.979	174.618	154.872	239.816	149.538	116.301	165.645	112.572	154.118	120.96	138.977
ENSSSCG00000007097	128.374	0.454899	0.166488	2.73232	0.00628904	0.118826	0.21523	132.349	149.716	107.852	176.997	165.39	159.248	88.164	102.593	106.394	151.8	103.233	96.7561
ENSSSCG00000014258	247.133	0.620512	0.227182	2.73134	0.00630768	0.118826	0.228923	159.255	341.445	255.935	352.468	325.819	362.193	161.321	133.585	196.314	159.912	304.485	212.863
ENSSSCG00000014817	219.01	-0.439301	0.161005	-2.72849	0.00636259	0.119412	0.128439	240.701	165.758	221.696	156.398	168.698	162.162	226.037	316.329	269.074	289.695	207.509	204.067
ENSSSCG00000023522	272.149	0.661622	0.242662	2.72652	0.00640055	0.119676	0.107822	194.16	272.698	323.557	517.258	423.399	270.917	146.315	138.928	297.217	214.374	224.193	242.77
ENSSSCG00000005172	235.806	0.534387	0.196544	2.71892	0.00654957	0.121406	0.0778143	205.795	444.566	282.47	244.896	256.355	240.815	227.913	148.546	207.297	241.026	175.183	154.81
ENSSSCG00000012323	240.019	-0.513637	0.189123	-2.71588	0.00660998	0.121406	0.092719	218.885	148.953	236.248	161.738	223.277	196.147	264.492	386.862	186.705	242.185	252.347	362.396
ENSSSCG00000015214	301.804	0.250126	0.0921594	2.71406	0.00664647	0.121406	0.338803	319.237	342.209	329.549	337.209	310.934	329.178	282.312	321.672	283.489	261.884	247.133	256.843
ENSSSCG00000021015	1938.73	-0.600245	0.220714	-2.71956	0.00653687	0.121406	0.0961482	1516.2	1394.81	1900.25	1305.35	1584.44	1544.9	1937.73	4083.42	1201.91	2290.91	2105.33	2399.55
ENSSSCG00000022478	101.523	-0.35795	0.131927	-2.71325	0.00666269	0.121406	0.091187	93.8078	84.0245	95.8687	78.5804	97.5803	86.4214	106.922	131.447	117.377	125.148	99.0619	102.034
ENSSSCG00000024043	514.131	0.490191	0.180616	2.71399	0.00664781	0.121406	0.0961482	685.742	646.989	608.595	662.975	476.324	523.384	382.669	450.982	391.256	648.916	429.616	262.121
ENSSSCG00000024388	560.773	0.519955	0.191493	2.71527	0.00662223	0.121406	0.121465	434.861	672.96	525.566	945.254	707.871	677.777	551.494	327.016	523.047	424.113	381.649	557.667
ENSSSCG00000015892	96.9734	0.526929	0.194487	2.70933	0.00674201	0.122407	0.202738	95.9893	117.634	94.1568	164.79	81.0413	131.089	79.7228	67.3267	72.7599	68.368	106.361	84.4417
ENSSSCG00000004617	788.976	0.46499	0.171759	2.70722	0.00678485	0.12274	0.092719	785.367	1227.52	686.488	746.133	1118.04	924.418	562.749	616.627	511.378	694.109	748.7	846.176
ENSSSCG00000007732	731.468	0.374458	0.138513	2.70341	0.00686317	0.123266	0.126683	598.479	1015.17	749.83	960.512	866.645	766.14	733.449	521.515	687.787	639.646	606.885	631.553
ENSSSCG00000009396	221.034	-0.395102	0.146141	-2.70357	0.00685986	0.123266	0.111122	231.974	201.659	168.626	163.264	195.161	184.495	238.23	338.771	221.025	200.469	260.689	248.047
ENSSSCG00000004499	507.487	0.527118	0.195714	2.69331	0.00707463	0.124289	0.186292	376.685	750.874	484.479	839.971	511.056	629.226	444.572	304.573	384.392	371.968	471.326	520.724
ENSSSCG00000005994	445.083	0.417591	0.154993	2.69425	0.00705472	0.124289	0.160208	388.321	658.447	420.282	485.215	562.327	542.804	423.938	275.719	449.601	381.238	388.948	364.155
ENSSSCG00000006648	291.234	-0.725973	0.269049	-2.69829	0.00696966	0.124289	0.0933762	429.043	209.298	156.643	196.07	158.775	164.104	322.643	546.095	212.788	422.954	303.442	372.951
ENSSSCG00000008738	227.575	-0.558813	0.207266	-2.69611	0.00701544	0.124289	0.152546	160.709	133.675	269.631	149.532	196.815	194.205	230.727	314.191	236.813	170.341	362.879	311.379
ENSSSCG00000012631	171.089	0.416493	0.154691	2.69241	0.00709371	0.124289	0.141539	221.066	190.201	219.128	176.997	175.314	190.321	166.011	116.486	140.028	207.422	119.917	130.181
ENSSSCG00000012657	187.312	0.449922	0.166876	2.69615	0.00701456	0.124289	0.199647	158.528	274.989	201.153	247.948	223.277	193.234	188.521	113.28	183.959	139.054	163.713	160.087
ENSSSCG00000014296	708.726	0.453576	0.168323	2.69468	0.00704555	0.124289	0.123133	671.198	880.73	740.415	1054.35	810.413	757.401	623.713	370.831	742.7	539.991	582.901	730.069
ENSSSCG00000013992	995.578	0.362315	0.134898	2.68585	0.00723449	0.126314	0.0909263	935.896	1222.18	855.971	1258.05	1263.58	1184.65	789.724	738.457	818.205	878.355	1101.15	900.711
ENSSSCG00000000072	314.194	0.411713	0.153898	2.67522	0.00746796	0.129231	0.111122	294.513	449.913	251.655	366.2	395.283	396.179	246.672	236.178	312.318	232.915	298.229	290.268
ENSSSCG00000001021	272.778	-0.377002	0.141071	-2.67242	0.00753053	0.129231	0.149854	274.151	227.63	265.351	212.091	243.124	204.887	404.241	275.719	351.444	292.012	271.117	251.566
ENSSSCG00000008598	296.569	-0.47291	0.176944	-2.67266	0.00752524	0.129231	0.178391	367.959	199.367	221.696	227.349	210.046	260.235	277.623	360.145	348.698	402.096	259.646	423.968
ENSSSCG00000022430	188.129	0.42465	0.158855	2.67319	0.0075133	0.129231	0.13335	154.165	252.837	204.577	208.276	216.661	254.409	166.011	126.104	133.164	157.594	181.44	202.308
ENSSSCG00000029837	150.538	0.646905	0.241866	2.67464	0.00748098	0.129231	0.141539	115.624	220.755	203.721	222.009	191.853	149.538	142.563	70.5328	122.182	73.0031	185.611	109.071
ENSSSCG00000008048	232.857	0.267968	0.100407	2.66881	0.00761204	0.129692	0.364179	233.429	261.24	234.536	259.392	287.779	257.322	204.465	225.491	222.398	214.374	217.936	175.92
ENSSSCG00000009422	295.696	0.430693	0.161569	2.66569	0.0076831	0.129692	0.224231	290.15	388.041	302.158	325.003	355.589	371.903	159.446	242.59	235.44	285.06	248.176	344.804
ENSSSCG00000012617	137.038	-0.459817	0.172505	-2.66553	0.00768678	0.129692	0.0961482	101.807	82.4968	123.26	101.468	155.467	130.118	141.625	175.263	146.206	119.354	166.841	200.549
ENSSSCG00000014168	892.126	0.469461	0.176069	2.66634	0.0076682	0.129692	0.312505	786.094	872.328	849.979	1002.47	1448.82	1257.48	627.465	611.284	757.801	650.075	875.916	965.802
ENSSSCG00000025514	138.951	-0.416496	0.156197	-2.66647	0.00766518	0.129692	0.141539	151.256	98.5379	149.795	93.8388	97.5803	119.436	158.508	154.958	140.028	152.959	165.798	184.716
ENSSSCG00000005178	341.323	-0.34273	0.128771	-2.66153	0.00777853	0.130362	0.0991165	287.241	249.018	331.261	293.723	347.32	301.018	420.186	407.166	352.817	286.219	450.471	369.432
ENSSSCG00000017560	160.43	0.345942	0.129965	2.6618	0.00777235	0.130362	0.161198	189.797	185.618	171.194	202.173	176.968	153.422	123.805	132.516	170.917	164.547	129.302	124.903
ENSSSCG00000023873	247.976	0.402098	0.151165	2.66	0.00781405	0.130521	0.154636	255.244	359.778	231.112	270.073	261.317	318.497	270.119	206.255	199.06	193.516	247.133	163.606
ENSSSCG00000015206	157.562	-0.377883	0.142244	-2.65658	0.00789373	0.130978	0.112752	147.62	129.856	166.058	115.2	124.043	139.828	230.727	157.096	185.332	149.483	173.098	172.402
ENSSSCG00000022696	677.35	0.308173	0.115963	2.65752	0.00787177	0.130978	0.127383	653.018	883.022	657.385	743.081	778.989	779.735	591.824	472.356	587.57	631.535	688.22	661.46
ENSSSCG00000022048	1198.97	0.20495	0.0772149	2.65427	0.00794793	0.131442	0.160208	1268.95	1344.39	1211.2	1209.99	1329.74	1340.02	1175.21	961.81	1076.98	1207.45	1127.22	1134.69
ENSSSCG00000003150	630.763	-0.299614	0.113264	-2.64528	0.00816231	0.133664	0.112752	607.932	478.94	693.336	536.331	502.787	572.906	815.986	675.405	726.226	663.981	616.269	679.052
ENSSSCG00000013431	215.118	0.49911	0.188676	2.64533	0.00816101	0.133664	0.143911	180.344	298.669	245.664	291.434	271.24	224.307	181.018	101.524	214.848	209.739	153.285	209.345
ENSSSCG00000021149	161.329	0.456763	0.172553	2.64709	0.00811872	0.133664	0.178391	179.616	187.909	218.272	164.027	218.315	147.596	112.55	128.241	96.098	137.895	150.157	195.271
ENSSSCG00000010560	90.9001	0.481005	0.182319	2.63826	0.00833321	0.136019	0.210857	95.9893	96.2463	104.428	133.51	125.697	79.6242	85.3503	86.5629	56.2859	57.939	91.7626	77.4049
ENSSSCG00000015784	2464.48	0.587162	0.222828	2.63504	0.00841269	0.136036	0.228923	2260.11	3079.12	1978.15	4202.91	2780.21	3456.86	1789.54	1582.71	2145.04	1947.91	3135.57	1215.61
ENSSSCG00000020808	151.014	0.546087	0.207173	2.6359	0.00839142	0.136036	0.380006	120.714	209.298	142.947	254.814	216.661	132.06	120.053	117.555	118.063	93.8611	164.756	121.385
ENSSSCG00000024027	259.128	0.278742	0.105788	2.63492	0.00841574	0.136036	0.0963694	282.15	269.642	263.639	283.042	292.741	312.671	231.665	185.95	231.321	268.837	239.834	248.047
ENSSSCG00000029886	84.5353	-1.3428	0.510132	-2.63225	0.00848207	0.136668	0.318832	92.3534	67.2196	59.062	28.9908	29.7703	8.73924	184.769	166.714	83.0561	161.07	83.4206	49.2576
ENSSSCG00000016949	73.2334	0.54021	0.205539	2.62826	0.00858238	0.137841	0.181583	60.3569	116.871	68.4776	96.8904	66.1561	109.726	57.2128	47.0218	55.5995	60.2565	69.8647	70.3681
ENSSSCG00000003434	205.925	0.425921	0.162399	2.62268	0.00872417	0.139115	0.366695	182.525	252.074	179.754	334.92	213.354	253.438	190.397	153.89	189.45	161.07	177.269	182.957
ENSSSCG00000005024	538.486	0.345038	0.131613	2.62161	0.00875164	0.139115	0.263753	451.586	721.847	499.031	706.461	618.56	619.515	505.536	533.27	459.897	428.748	477.583	439.8
ENSSSCG00000024667	96.1804	0.366555	0.139865	2.62078	0.00877278	0.139115	0.19538	96.7165	106.94	116.412	112.149	120.735	101.958	94.7294	76.9448	100.903	82.2733	74.0357	70.3681
ENSSSCG00000025284	213.236	0.46253	0.176483	2.62082	0.00877174	0.139115	0.164477	183.98	250.546	261.071	302.878	234.854	251.496	206.341	116.486	241.618	187.722	151.2	170.643
ENSSSCG00000014577	318.904	0.405991	0.155328	2.61376	0.00895519	0.14156	0.134384	275.606	447.622	303.014	370.778	413.476	371.903	313.264	214.804	271.134	345.316	232.535	267.399
ENSSSCG00000027127	286.605	0.350842	0.134403	2.61037	0.00904455	0.142523	0.333272	258.153	349.848	273.911	359.334	332.435	353.454	278.561	237.247	269.761	239.867	192.91	293.787
ENSSSCG00000027986	85.3964	0.589662	0.226007	2.60905	0.00907938	0.142623	0.116179	82.1727	134.439	76.1814	127.407	79.3874	116.523	69.4057	50.2279	81.6833	103.131	53.1806	51.0168
ENSSSCG00000004653	1443.04	0.409658	0.157345	2.60356	0.00922614	0.14431	0.176372	1125.69	2160.96	1687.97	1504.47	1660.52	1740.08	1313.08	1008.83	1239.66	1016.25	1564.14	1294.77
ENSSSCG00000008448	126.81	0.322357	0.123889	2.60198	0.00926868	0.14431	0.166475	138.894	149.716	126.684	156.398	147.197	129.147	119.115	97.2497	118.063	127.466	116.789	94.9969
ENSSSCG00000014820	259.793	-0.39401	0.151437	-2.60182	0.00927317	0.14431	0.114666	245.064	210.825	300.446	187.678	210.046	194.205	342.339	289.612	349.385	222.486	285.715	279.713
ENSSSCG00000012134	158.523	0.38431	0.147833	2.59963	0.0093325	0.144784	0.10154	188.343	213.117	121.548	153.346	198.468	202.945	139.749	130.379	139.342	142.53	128.259	144.255
ENSSSCG00000001061	91.6668	-0.412397	0.158783	-2.59724	0.00939763	0.145311	0.210857	80.7183	73.3305	89.0209	85.4467	74.4257	70.885	125.681	129.31	107.081	101.973	91.7626	70.3681
ENSSSCG00000004103	173.623	0.517046	0.19915	2.59626	0.00942446	0.145311	0.16534	123.623	242.143	174.618	254.814	191.853	239.844	176.328	92.975	149.638	128.625	164.756	144.255
ENSSSCG00000015203	218.573	-0.50574	0.194985	-2.59374	0.00949374	0.145484	0.113311	200.705	103.885	250.799	186.152	148.851	192.263	213.845	272.513	317.123	244.502	200.209	292.027
ENSSSCG00000021739	947.906	0.504412	0.194408	2.59461	0.00946977	0.145484	0.114666	729.374	1365.02	1026.31	1306.11	1053.54	1190.48	951.046	448.845	789.376	663.981	939.524	911.266
ENSSSCG00000030460	226.017	-0.312446	0.12059	-2.59096	0.00957073	0.146216	0.11914	188.343	196.312	256.791	197.595	180.275	191.292	269.182	238.315	291.04	223.644	241.92	237.492
ENSSSCG00000000633	1264.06	0.387137	0.150042	2.58019	0.0098745	0.147273	0.363576	1495.11	1301.62	1144.43	1570.85	1185.85	1892.53	1069.22	890.209	967.844	1257.28	1019.82	1373.94
ENSSSCG00000010479	150.148	-0.610586	0.236359	-2.58329	0.00978619	0.147273	0.112752	154.892	67.9835	168.626	108.334	130.658	83.5083	269.182	205.186	143.461	177.293	150.157	142.495
ENSSSCG00000020906	194.588	-0.733771	0.284388	-2.58017	0.00987504	0.147273	0.371633	125.077	98.5379	267.063	112.149	172.006	102.929	357.346	246.865	168.171	125.148	316.998	242.77
ENSSSCG00000021278	463.02	-0.53684	0.20777	-2.58382	0.00977123	0.147273	0.129673	354.142	229.922	429.697	382.221	494.517	378.701	653.727	570.674	584.138	296.648	486.968	694.885
ENSSSCG00000022343	613.881	0.461507	0.178503	2.58543	0.00972569	0.147273	0.30476	554.12	655.391	463.936	1065.79	734.333	796.242	558.997	481.974	582.079	537.674	506.78	429.245
ENSSSCG00000022357	2052.63	0.340633	0.131971	2.58113	0.00984781	0.147273	0.101579	1714.72	2891.97	2397.57	2401.66	2368.39	1991.58	2032.46	1713.09	2006.39	1943.27	1548.49	1621.98
ENSSSCG00000026457	120.641	0.580752	0.225069	2.58033	0.00987066	0.147273	0.252196	78.5367	148.953	138.667	168.605	172.006	164.104	104.109	63.052	122.182	77.6382	132.43	77.4049
ENSSSCG00000028600	202.875	0.302727	0.117174	2.58358	0.00977811	0.147273	0.131677	204.341	244.435	213.137	241.082	195.161	245.67	208.217	149.615	179.154	198.151	186.654	168.883
ENSSSCG00000011137	849.353	0.236731	0.0918337	2.57782	0.00994257	0.147423	0.141539	808.637	1053.36	839.707	921.603	1007.23	885.577	788.786	687.16	801.731	829.686	784.153	784.604
ENSSSCG00000021325	306.668	0.372376	0.144457	2.57777	0.00994392	0.147423	0.153089	278.515	373.527	393.746	410.449	334.089	283.54	247.61	200.912	289.667	257.249	294.057	316.656
ENSSSCG00000000175	111.305	0.372358	0.144618	2.57477	0.0100305	0.148134	0.110053	124.35	125.273	102.716	134.273	127.351	140.799	89.1019	100.456	109.826	117.037	72.993	91.4785
ENSSSCG00000000743	351.222	0.569819	0.221369	2.57407	0.010051	0.148134	0.226407	240.701	467.482	321.845	697.306	367.167	424.339	342.339	218.01	310.259	247.979	327.426	249.807
ENSSSCG00000003729	859.794	0.388312	0.150943	2.57256	0.0100948	0.148343	0.188447	941.714	1164.12	1183.81	811.743	952.648	792.358	792.538	500.141	729.658	798.399	783.111	867.286
ENSSSCG00000007743	140.049	0.381731	0.148803	2.56535	0.0103073	0.150145	0.147578	132.349	183.326	127.54	199.884	147.197	157.306	127.556	103.662	114.631	117.037	124.088	146.014
ENSSSCG00000008368	178.484	0.359048	0.139954	2.56547	0.0103036	0.150145	0.217219	167.254	215.408	166.914	212.091	210.046	232.076	189.459	120.761	142.774	158.753	162.67	163.606
ENSSSCG00000017672	649.493	0.248158	0.0966587	2.56736	0.0102476	0.150145	0.111989	675.561	805.108	620.579	646.953	694.64	791.387	594.638	634.795	582.765	630.376	601.671	515.446
ENSSSCG00000009338	324.078	0.389421	0.152035	2.56139	0.0104254	0.150988	0.242889	297.422	406.373	324.413	450.121	274.548	452.499	278.561	249.002	341.834	293.171	265.903	255.084
ENSSSCG00000013144	72.2002	-0.873315	0.340888	-2.56188	0.0104106	0.150988	0.116752	102.534	82.4968	41.9426	32.0425	18.1929	26.2177	99.419	125.035	78.2512	100.814	80.2923	79.1641
ENSSSCG00000012059	408.53	0.436819	0.170609	2.56035	0.0104568	0.151006	0.178562	399.956	493.453	392.035	627.118	444.9	460.267	415.496	227.628	320.555	298.965	424.402	397.58
ENSSSCG00000004789	2583.37	0.79726	0.311528	2.55919	0.0104916	0.151073	0.451369	3270.18	2163.25	2199.84	4972.69	2717.36	4353.12	1181.77	1445.92	1565.71	4348.9	1200.21	1581.52
ENSSSCG00000004385	224.304	0.398693	0.155895	2.55745	0.0105444	0.151398	0.160086	175.98	269.642	237.104	273.887	322.511	254.409	204.465	189.156	209.356	137.895	204.38	212.863
ENSSSCG00000012126	1029.09	0.429036	0.167967	2.55429	0.0106405	0.152342	0.160056	895.9	1630.84	945.847	1192.44	1213.97	1206.99	1084.23	639.07	839.484	747.413	1018.77	934.136
ENSSSCG00000010757	240.761	-0.46982	0.184286	-2.54941	0.0107905	0.154048	0.457949	287.968	200.131	231.968	186.152	148.851	153.422	213.845	348.389	262.21	340.681	281.544	233.974
ENSSSCG00000005267	2519.38	0.468496	0.184311	2.54188	0.0110259	0.156962	0.310986	2231.75	3590.9	1952.47	3909.95	2568.51	3293.72	1646.04	2213.23	1781.24	2108.98	2778.95	2156.78
ENSSSCG00000015074	203.936	0.415477	0.163564	2.54015	0.0110805	0.15703	0.219958	208.704	231.449	189.169	228.112	243.124	298.105	166.949	113.28	186.705	224.803	166.841	189.994
ENSSSCG00000021989	125.281	-0.432732	0.170384	-2.53974	0.0110933	0.15703	0.11914	86.5358	80.2052	127.54	119.778	119.081	106.813	157.57	126.104	155.816	118.196	115.746	189.994
ENSSSCG00000023724	215.896	-0.321542	0.126735	-2.53712	0.0111768	0.157765	0.296007	171.617	187.146	246.52	201.41	165.39	179.64	258.865	227.628	259.464	209.739	266.946	216.382
ENSSSCG00000000456	1198.83	0.383993	0.151738	2.53063	0.0113858	0.158993	0.199647	962.802	1724.03	1403.79	1132.17	1306.58	1613.85	1019.51	1004.56	974.708	838.956	1221.07	1183.94
ENSSSCG00000001758	134.235	-0.465177	0.183869	-2.52994	0.0114081	0.158993	0.217033	140.348	103.121	169.482	96.8904	79.3874	84.4794	154.756	180.607	151.697	147.165	148.071	154.81
ENSSSCG00000005724	1187.01	-0.187761	0.0743838	-2.52422	0.0115954	0.158993	0.180262	1108.97	1046.49	1269.4	1048.25	1089.92	1096.29	1214.6	1250.35	1251.33	1241.05	1383.74	1243.76
ENSSSCG00000008377	256.659	0.295016	0.116775	2.52636	0.0115251	0.158993	0.212926	263.243	323.113	246.52	300.589	286.125	271.888	226.975	222.285	219.652	224.803	199.167	295.546
ENSSSCG00000009818	82.2002	-0.437891	0.17326	-2.52737	0.0114922	0.158993	0.24575	71.2648	74.0944	83.0291	53.4042	64.5022	70.885	97.5432	83.3569	87.1746	67.2092	117.832	116.107
ENSSSCG00000013410	218.696	-0.307949	0.121804	-2.52823	0.0114639	0.158993	0.116811	244.336	164.994	216.561	180.811	176.968	186.437	217.596	267.17	236.813	237.55	252.347	242.77
ENSSSCG00000015567	204.445	-0.706904	0.27929	-2.53108	0.0113713	0.158993	0.171744	285.059	120.69	213.137	105.283	79.3874	126.234	207.279	368.694	242.991	305.918	198.124	200.549
ENSSSCG00000016090	258.893	-0.339896	0.134669	-2.52394	0.0116048	0.158993	0.242889	317.056	225.339	206.289	207.513	223.277	188.379	271.057	285.337	276.625	276.948	303.442	325.452
ENSSSCG00000028807	73.616	-0.789021	0.312628	-2.52383	0.0116083	0.158993	0.123133	44.3587	34.3737	27.3911	79.3433	77.7335	62.1457	85.3503	70.5328	78.9376	185.405	65.6937	72.1273
ENSSSCG00000029606	780.807	-0.494017	0.195751	-2.5237	0.0116127	0.158993	0.412094	521.397	577.478	770.373	706.461	654.946	661.27	1318.71	725.633	927.345	508.704	1123.05	874.323
ENSSSCG00000030413	266.945	0.300602	0.11874	2.5316	0.0113543	0.158993	0.16049	237.065	336.862	287.606	305.167	322.511	280.627	228.851	249.002	233.381	203.945	282.587	235.733
ENSSSCG00000002374	146.33	0.417094	0.16537	2.52218	0.011663	0.159245	0.166475	138.166	214.645	134.387	202.173	158.775	156.335	104.109	128.241	158.562	132.101	105.318	123.144
ENSSSCG00000016094	559.081	0.228435	0.0908174	2.51532	0.0118923	0.161936	0.263065	517.761	678.307	570.932	588.972	666.523	598.153	539.301	493.729	476.371	516.816	525.55	536.557
ENSSSCG00000004656	119.009	-0.515417	0.205172	-2.51212	0.0120008	0.162132	0.121068	95.2621	90.1354	75.3254	114.438	107.504	103.9	167.887	105.799	122.182	83.4321	156.414	205.827
ENSSSCG00000004826	120.26	0.398043	0.158454	2.51203	0.0120038	0.162132	0.464846	124.35	146.661	90.7329	141.903	158.775	157.306	89.1019	104.73	89.9202	111.243	110.532	117.867
ENSSSCG00000005849	75.0959	0.879052	0.349881	2.51243	0.0119903	0.162132	0.224846	69.8104	125.273	29.959	148.006	76.0796	134.973	43.1441	52.3652	55.5995	98.4963	37.5393	29.9064
ENSSSCG00000006494	142.515	0.300569	0.119701	2.511	0.0120391	0.162172	0.166475	139.621	169.577	144.659	164.027	145.544	177.698	115.364	127.173	117.377	129.783	143.9	135.459
ENSSSCG00000008800	106.411	0.46016	0.183643	2.50572	0.0122201	0.164169	0.156992	104.716	163.466	94.1568	119.015	147.197	110.697	95.6673	79.0822	71.387	74.1619	118.874	98.5153
ENSSSCG00000000798	351.574	0.34901	0.139591	2.50023	0.0124113	0.165302	0.163335	300.33	468.246	349.236	440.966	401.899	401.034	317.015	240.453	302.022	280.425	356.623	360.636
ENSSSCG00000015973	92.3146	0.488815	0.195552	2.49966	0.0124312	0.165302	0.228923	66.9017	141.314	101.86	123.593	112.465	100.016	89.1019	53.4339	79.624	75.3207	70.9075	93.2377
ENSSSCG00000025349	82.5311	-0.415676	0.166303	-2.49951	0.0124364	0.165302	0.236647	69.8104	84.7884	82.1732	55.6929	61.1944	68.9429	106.922	110.074	80.3104	71.8443	100.105	98.5153
ENSSSCG00000029642	1609.93	-0.450282	0.180059	-2.50074	0.0123933	0.165302	0.141539	1328.58	1144.26	1372.98	1197.02	1776.29	1345.84	2126.25	2045.45	1306.93	1206.29	2001.05	2468.16
ENSSSCG00000004884	349.858	0.280892	0.112559	2.49551	0.0125775	0.166735	0.124656	322.873	433.108	407.442	363.911	403.552	370.932	348.904	256.483	313.005	320.982	298.229	358.877
ENSSSCG00000007205	526.156	0.417961	0.167566	2.4943	0.0126205	0.166864	0.129673	479.947	623.309	425.417	687.388	755.834	641.849	577.756	336.634	429.695	517.974	403.547	434.523
ENSSSCG00000012847	593.582	0.509754	0.204647	2.49089	0.0127422	0.168029	0.199828	404.319	779.901	493.039	1007.05	709.525	790.416	572.128	362.282	523.734	414.843	515.122	550.63
ENSSSCG00000016323	106.403	0.486856	0.195579	2.4893	0.0127994	0.168183	0.160056	95.9893	150.48	87.309	102.231	137.274	171.872	83.4744	87.6316	79.624	114.719	72.993	93.2377
ENSSSCG00000026617	251.828	0.325691	0.130868	2.4887	0.012821	0.168183	0.34582	223.248	277.281	253.367	285.331	334.089	312.671	260.74	216.942	238.872	174.976	226.278	218.141
ENSSSCG00000001780	521.095	0.482424	0.194256	2.48344	0.0130121	0.169471	0.111122	413.045	712.681	475.92	724.771	638.407	683.603	603.079	327.016	534.03	361.539	453.599	325.452
ENSSSCG00000002332	110.94	-0.461099	0.186025	-2.4787	0.0131862	0.169471	0.37165	127.986	75.6221	116.412	85.4467	69.464	83.5083	110.674	154.958	128.359	161.07	115.746	102.034
ENSSSCG00000003110	118.394	-0.414029	0.167006	-2.47913	0.0131703	0.169471	0.141539	108.352	80.2052	123.26	90.0242	87.6569	118.465	122.867	125.035	144.833	97.3375	167.884	154.81
ENSSSCG00000004812	84.5533	-0.45573	0.183628	-2.48181	0.0130717	0.169471	0.430293	85.0815	55.7617	89.8769	50.3525	81.0413	67.0009	77.8469	116.486	96.7844	85.7497	113.661	94.9969
ENSSSCG00000004963	203.197	-0.311404	0.125588	-2.47957	0.0131542	0.169471	0.126683	143.984	194.784	184.034	183.1	198.468	186.437	244.796	218.01	221.712	176.134	261.732	225.178
ENSSSCG00000014094	681.378	0.23229	0.0934874	2.48473	0.0129651	0.169471	0.178562	656.654	699.695	711.312	740.029	787.258	827.315	620.9	532.202	674.058	665.139	667.364	594.61
ENSSSCG00000016100	83.4946	0.473896	0.191161	2.47904	0.0131736	0.169471	0.265825	72.7192	95.4824	82.1732	126.644	97.5803	106.813	55.337	56.6399	72.7599	56.7802	92.8054	86.2009
ENSSSCG00000024674	130.747	0.455663	0.183839	2.4786	0.0131897	0.169471	0.265825	134.531	161.174	109.564	163.264	122.389	215.568	105.984	131.447	97.4708	139.054	91.7626	96.7561
ENSSSCG00000004658	2239.46	-0.582533	0.235715	-2.47134	0.0134607	0.170026	0.176372	2988.03	1464.32	1959.32	1627.3	1440.55	1278.84	2449.83	3382.37	1739.37	4025.6	2559.97	1957.99
ENSSSCG00000006202	261.221	-0.459311	0.18601	-2.46929	0.0135383	0.170026	0.141539	229.793	164.994	205.433	173.182	266.278	281.598	242.92	381.518	244.363	228.28	378.521	337.767
ENSSSCG00000006760	630.132	0.231193	0.0934676	2.47351	0.0133795	0.170026	0.182231	655.2	718.028	612.875	618.726	732.679	750.604	571.19	505.485	646.602	563.167	610.013	577.018
ENSSSCG00000009766	142.97	0.359552	0.145219	2.47593	0.0132891	0.170026	0.232687	115.624	190.201	167.77	144.954	165.39	180.611	135.06	103.662	129.046	125.148	120.96	137.218
ENSSSCG00000010401	562.01	-0.251899	0.101922	-2.47149	0.013455	0.170026	0.135231	499.581	494.981	531.558	539.382	544.134	466.093	629.341	681.817	537.462	509.863	602.714	707.199
ENSSSCG00000010628	381.816	0.268375	0.10868	2.46941	0.0135336	0.170026	0.242889	385.412	421.65	368.923	379.933	438.284	508.818	340.463	380.449	319.869	309.394	350.366	378.228
ENSSSCG00000013775	117.8	-0.409423	0.165804	-2.46931	0.0135373	0.170026	0.13335	111.988	115.343	91.5888	121.304	77.7335	85.4504	98.4811	159.233	131.791	165.705	123.045	131.94
ENSSSCG00000024313	175.053	0.713251	0.288285	2.47412	0.0133565	0.170026	0.169969	78.5367	278.809	247.375	188.44	327.473	184.495	166.949	110.074	98.8436	81.1146	167.884	170.643
ENSSSCG00000028327	116.087	-0.45122	0.182339	-2.47463	0.0133376	0.170026	0.141539	117.805	96.2463	107.852	86.2096	109.158	69.914	139.749	86.5629	132.478	118.196	151.2	177.679
ENSSSCG00000023257	206.073	-0.620046	0.251562	-2.46479	0.0137095	0.171745	0.129673	157.073	112.287	112.988	197.595	228.239	166.046	189.459	283.2	153.07	176.134	276.331	420.449
ENSSSCG00000002844	354.917	0.324153	0.13176	2.46019	0.0138865	0.172923	0.152274	362.142	435.4	327.837	377.644	489.555	380.643	342.339	285.337	321.242	261.884	389.991	284.991
ENSSSCG00000010707	222.165	-0.337634	0.137302	-2.45907	0.0139299	0.172923	0.151278	184.707	164.23	190.881	202.936	175.314	256.351	215.72	246.865	243.677	216.692	255.475	313.138
ENSSSCG00000013381	227.968	-0.375342	0.152655	-2.45877	0.0139415	0.172923	0.149465	149.074	198.603	223.408	218.957	213.354	186.437	211.969	284.268	220.339	208.58	318.041	302.583
ENSSSCG00000015782	129.918	-0.396438	0.161177	-2.45965	0.0139073	0.172923	0.199647	95.9893	103.121	133.531	107.571	120.735	113.61	124.743	172.057	151.697	100.814	185.611	149.532
ENSSSCG00000016656	129.267	-0.470679	0.191498	-2.45788	0.013976	0.172923	0.225383	133.076	128.328	123.26	93.8388	84.3491	86.4214	129.432	218.01	159.934	161.07	126.174	107.311
ENSSSCG00000014337	428.89	0.314692	0.128081	2.45697	0.0140116	0.172937	0.242889	416.681	526.299	395.458	490.556	489.555	534.065	454.889	320.603	396.747	316.347	363.922	441.56
ENSSSCG00000027467	150.352	-0.567036	0.231868	-2.44552	0.0144645	0.177217	0.131677	118.532	95.4824	145.515	85.4467	140.582	141.77	171.638	120.761	176.408	103.131	253.39	251.566
ENSSSCG00000029538	289.686	0.310231	0.126838	2.44589	0.0144497	0.177217	0.141539	291.604	299.433	309.005	380.695	362.205	281.598	268.244	200.912	286.235	254.931	238.791	302.583
ENSSSCG00000030898	227.779	-0.423343	0.173079	-2.44595	0.0144472	0.177217	0.153838	216.703	252.074	211.425	122.83	160.429	201.003	247.61	285.337	193.569	288.536	284.673	269.158
ENSSSCG00000003709	83.4507	-0.776843	0.318874	-2.43621	0.0148421	0.178349	0.265825	86.5358	66.4558	89.8769	31.2796	28.1164	65.0588	57.2128	193.431	105.021	103.131	80.2923	94.9969
ENSSSCG00000005183	194.253	-0.465568	0.191151	-2.43561	0.0148669	0.178349	0.149449	140.348	129.856	225.976	132.748	167.044	183.524	200.714	262.895	191.509	154.118	306.571	235.733
ENSSSCG00000008456	123.004	-0.461858	0.189632	-2.43554	0.0148694	0.178349	0.774671	114.896	105.413	151.507	75.5288	77.7335	94.1896	143.501	118.623	176.408	110.084	148.071	160.087
ENSSSCG00000009319	527.593	-0.246021	0.100737	-2.44221	0.0145979	0.178349	0.593387	549.03	486.579	475.064	456.224	436.631	492.311	597.452	495.867	569.037	608.359	663.193	501.372
ENSSSCG00000009356	90.8865	-0.599678	0.245883	-2.43887	0.0147332	0.178349	0.142895	69.0832	43.54	83.0291	76.2917	97.5803	64.0878	112.55	109.005	86.4882	55.6214	120.96	172.402
ENSSSCG00000011884	133.6	-0.625445	0.256278	-2.4405	0.0146671	0.178349	0.141539	152.71	114.579	89.0209	90.7871	62.8483	118.465	100.357	275.719	133.164	201.628	140.772	123.144
ENSSSCG00000013361	193.954	0.3191	0.130998	2.43592	0.0148542	0.178349	0.232687	173.799	187.146	225.12	241.845	229.893	233.047	177.266	182.744	167.485	140.212	159.542	209.345
ENSSSCG00000014331	348.534	-0.308208	0.126556	-2.43535	0.0148772	0.178349	0.242889	341.78	281.1	374.915	296.012	332.435	244.699	380.793	386.862	465.389	344.157	347.238	387.024
ENSSSCG00000015566	209.464	0.333863	0.136988	2.43717	0.0148026	0.178349	0.31566	181.071	266.587	214.849	254.051	243.124	246.641	227.913	182.744	201.806	171.499	177.269	146.014
ENSSSCG00000028227	71.4722	0.397015	0.163323	2.43086	0.015063	0.180145	0.207705	64.7201	90.1354	79.6053	99.9421	82.6952	69.914	55.337	56.6399	70.7006	60.2565	57.3516	70.3681
ENSSSCG00000006799	70.8513	-0.460519	0.189622	-2.42862	0.0151565	0.180832	0.31769	75.628	63.4003	60.7739	59.5075	54.5788	42.7252	116.301	80.1509	72.7599	61.4153	80.2923	82.6825
ENSSSCG00000003914	143.258	0.521932	0.215069	2.42681	0.0152321	0.181302	0.207705	129.44	165.758	98.4366	273.887	150.505	194.205	137.873	102.593	108.453	122.831	108.447	126.663
ENSSSCG00000002932	120.602	-0.395563	0.163133	-2.42479	0.015317	0.181881	0.160056	95.9893	80.9691	105.284	128.17	112.465	100.987	129.432	144.272	110.513	106.608	168.927	163.606
ENSSSCG00000009887	225.109	0.33157	0.136824	2.42334	0.0153785	0.182178	0.212926	237.792	300.197	193.449	242.608	229.893	301.989	228.851	210.53	190.137	172.658	213.765	179.439
ENSSSCG00000022080	1203.02	0.255367	0.105449	2.42172	0.0154474	0.182563	0.368681	1112.6	1586.54	1191.51	1473.19	1237.12	1253.6	1221.17	1033.41	1037.17	1142.56	1114.71	1032.65
ENSSSCG00000025417	79.5462	-0.473453	0.195573	-2.42086	0.015484	0.182565	0.349608	65.4473	67.2196	89.8769	70.1883	54.5788	50.4934	135.06	80.1509	80.9968	73.0031	85.5061	102.034
ENSSSCG00000003244	74.6252	-0.446678	0.184707	-2.41831	0.015593	0.182989	0.141539	79.9911	56.5256	76.1814	58.7446	64.5022	41.7542	106.922	79.0822	81.6833	73.0031	75.0785	102.034
ENSSSCG00000007637	84.6812	-0.439709	0.181812	-2.41848	0.0155855	0.182989	0.174342	94.535	71.8028	72.7575	44.2492	76.0796	70.885	92.8536	113.28	78.9376	106.608	88.6343	105.552
ENSSSCG00000013511	2180.8	0.570987	0.236482	2.41451	0.0157563	0.184054	0.371633	3587.24	2316.79	1796.68	2899.85	2995.22	2045.95	1603.83	1469.43	1597.29	3264.28	1377.48	1215.61
ENSSSCG00000015873	202.387	-0.627923	0.260064	-2.41449	0.0157572	0.184054	0.30476	97.4437	188.673	208.857	163.264	158.775	136.915	232.603	130.379	323.987	134.418	319.084	334.248
ENSSSCG00000003154	236.763	0.32748	0.135701	2.41326	0.0158107	0.18425	0.390656	236.337	242.907	210.569	340.261	266.278	285.482	221.348	228.697	212.102	169.182	216.893	211.104
ENSSSCG00000009852	67.5083	-0.544886	0.226087	-2.41008	0.0159492	0.185433	0.423948	70.5376	37.4291	76.1814	34.3313	62.8483	48.5514	87.2261	68.3954	72.7599	60.2565	100.105	91.4785
ENSSSCG00000006153	5287.44	-0.588186	0.244323	-2.40741	0.0160663	0.186142	0.14932	3605.42	2546.71	4637.65	3815.35	5246.18	5494.07	3759.16	6307.34	5645.07	4176.24	7738.3	10477.8
ENSSSCG00000009850	508.653	-0.279166	0.116022	-2.40615	0.0161217	0.186142	0.141539	415.227	398.735	543.541	501.999	497.825	402.976	561.811	621.971	550.504	462.353	612.098	534.797
ENSSSCG00000015106	218.93	0.316289	0.131431	2.4065	0.0161063	0.186142	0.633226	227.611	236.796	240.528	257.866	216.661	271.888	158.508	218.01	171.603	231.756	163.713	232.215
ENSSSCG00000011025	347.756	-0.35119	0.146013	-2.4052	0.0161637	0.186199	0.143142	403.592	232.977	357.796	251	315.896	271.888	383.607	396.48	402.925	330.252	386.863	439.8
ENSSSCG00000014307	142.977	0.29839	0.124104	2.40435	0.0162011	0.186201	0.211175	157.801	169.577	134.387	172.419	170.352	142.741	134.122	143.203	124.927	140.212	106.361	119.626
ENSSSCG00000022705	77.2978	-0.832245	0.347071	-2.39791	0.016489	0.189076	0.204479	71.992	39.7207	92.4448	41.9604	71.1179	16.5075	118.177	74.8075	95.4115	41.7161	128.259	135.459
ENSSSCG00000028431	1659.99	0.368688	0.153897	2.39568	0.0165897	0.189797	0.333272	1498.02	1676.67	2064.6	2008.76	2318.77	1660.46	1823.31	1080.43	1442.16	1157.62	1493.23	1695.87
ENSSSCG00000005372	821.683	-0.644698	0.269292	-2.39404	0.0166637	0.19021	0.142895	461.04	445.33	564.085	650.005	970.841	756.43	813.172	1296.31	686.414	460.035	1247.14	1509.4
ENSSSCG00000024292	113.275	0.358481	0.149794	2.39316	0.0167038	0.190233	0.140445	98.1709	155.827	120.692	131.985	137.274	120.407	103.171	110.074	82.3697	93.8611	115.746	89.7193
ENSSSCG00000030149	563.124	0.259685	0.108607	2.39107	0.0167995	0.19089	0.315228	568.664	636.295	560.661	707.987	645.022	564.167	558.059	570.674	510.006	526.086	401.461	508.409
ENSSSCG00000011068	71.8783	-0.492689	0.206147	-2.38999	0.016849	0.191019	0.153089	52.3578	46.5954	57.35	61.7963	69.464	69.914	60.9645	81.2195	72.0735	60.2565	107.404	123.144
ENSSSCG00000008079	351.903	0.296375	0.124098	2.38823	0.0169296	0.1915	0.235271	361.414	435.4	404.874	427.996	342.358	354.425	300.133	388.999	277.998	362.698	309.699	256.843
ENSSSCG00000013292	98.8642	0.567059	0.237563	2.38698	0.0169874	0.19172	0.362997	126.531	119.926	74.4694	169.368	124.043	96.1317	91.9157	60.9147	91.9795	115.878	72.993	42.2208
ENSSSCG00000004387	628.188	0.376995	0.158397	2.38006	0.0173099	0.193589	0.16534	676.289	829.551	518.718	721.719	726.064	785.561	456.765	432.815	649.348	681.362	433.787	626.276
ENSSSCG00000004460	231.691	0.283879	0.119418	2.37718	0.0174456	0.193589	0.160208	236.337	281.864	215.705	244.896	274.548	271.888	195.086	222.285	167.485	224.803	232.535	212.863
ENSSSCG00000008787	77.6149	-0.466033	0.195819	-2.37992	0.0173164	0.193589	0.219657	82.1727	47.3593	76.1814	46.5379	76.0796	66.0299	100.357	89.769	114.631	89.226	70.9075	72.1273
ENSSSCG00000009097	3543.68	0.28984	0.121939	2.37693	0.0174573	0.193589	0.389923	3293.45	4699.26	3798.8	4353.2	3350.81	3887.99	3220.8	2859.78	2768.31	2913.17	3522.43	3856.17
ENSSSCG00000013460	746.474	0.371607	0.156345	2.37683	0.017462	0.193589	0.163335	669.744	937.256	635.986	1010.1	901.377	898.2	660.292	477.699	724.853	786.811	546.405	708.958
ENSSSCG00000015022	233.594	-0.612649	0.257189	-2.38209	0.0172146	0.193589	0.151677	255.244	102.357	215.705	157.924	219.969	157.306	334.836	156.027	308.2	169.182	330.554	395.82
ENSSSCG00000016729	128.174	-0.505282	0.212476	-2.37807	0.0174034	0.193589	0.488038	87.263	73.3305	129.252	122.067	107.504	119.436	149.128	128.241	247.795	125.148	129.302	119.626
ENSSSCG00000016738	117.421	0.359791	0.151071	2.3816	0.0172375	0.193589	0.186292	99.6253	142.842	135.243	156.398	138.928	118.465	120.991	92.975	100.216	82.2733	103.233	117.867
ENSSSCG00000003605	347.709	0.382594	0.161069	2.37534	0.0175328	0.193776	0.269358	270.515	405.609	321.845	441.729	446.554	475.803	298.257	325.947	242.991	260.725	376.435	306.101
ENSSSCG00000004624	273.003	0.319809	0.134665	2.37485	0.0175562	0.193776	0.420416	306.875	249.782	253.367	296.012	320.857	390.353	226.037	266.101	219.652	215.533	242.962	288.509
ENSSSCG00000008208	203.987	0.301326	0.127045	2.3718	0.0177018	0.194953	0.325362	198.523	251.31	196.017	225.823	226.585	255.38	171.638	207.324	171.603	215.533	185.611	142.495
ENSSSCG00000009865	122.634	-0.558847	0.235788	-2.37012	0.0177821	0.195408	0.163103	116.351	67.2196	154.075	78.5804	110.812	67.0009	129.432	174.195	140.715	114.719	107.404	211.104
ENSSSCG00000007356	159.137	-0.461007	0.194994	-2.36422	0.0180683	0.197273	0.322989	159.255	106.94	172.906	101.468	133.966	128.176	112.55	232.972	164.053	229.438	181.44	186.475
ENSSSCG00000009821	277.111	-0.319737	0.135211	-2.36472	0.0180437	0.197273	0.177731	223.248	242.143	236.248	245.659	282.818	249.554	313.264	312.054	251.914	232.915	388.948	346.563
ENSSSCG00000017278	170.072	0.336912	0.142507	2.36418	0.0180699	0.197273	0.192328	159.982	203.95	196.873	205.225	155.467	217.51	170.701	128.241	181.213	120.513	142.858	158.328
ENSSSCG00000015712	247.075	0.333171	0.141023	2.36253	0.0181508	0.197296	0.359516	236.337	258.948	218.272	270.835	314.242	355.396	231.665	251.139	191.509	220.168	187.696	228.696
ENSSSCG00000018039	612.86	-0.221715	0.0938258	-2.36305	0.0181255	0.197296	0.160797	599.933	484.287	594.044	574.476	567.289	576.79	598.39	767.311	640.424	663.981	689.262	598.129
ENSSSCG00000030175	80.5932	-0.952713	0.403482	-2.36123	0.0182145	0.19756	0.197929	23.9973	38.193	38.5187	28.2279	107.504	95.1607	108.798	126.104	63.1501	33.6046	154.328	149.532
ENSSSCG00000007150	179.785	-0.338817	0.143733	-2.35726	0.0184103	0.198463	0.177484	162.164	148.953	147.227	129.696	143.89	219.452	172.576	177.401	207.983	221.327	203.338	223.419
ENSSSCG00000015570	145.91	0.452848	0.192112	2.35721	0.0184129	0.198463	0.228759	131.622	245.199	111.276	167.842	160.429	196.147	109.736	157.096	122.868	127.466	120.96	100.274
ENSSSCG00000017308	326.669	0.284195	0.120568	2.35714	0.0184165	0.198463	0.158428	314.147	369.708	317.565	385.273	420.092	350.541	344.215	283.2	266.329	267.678	346.195	255.084
ENSSSCG00000006359	184.561	0.848848	0.360245	2.35631	0.0184577	0.198479	0.306	221.066	240.616	80.4612	209.802	243.124	428.223	125.681	121.829	113.945	230.597	37.5393	161.847
ENSSSCG00000002036	102.197	0.463474	0.197178	2.35053	0.0187464	0.200259	0.210857	94.535	137.495	82.1732	156.398	115.773	124.291	110.674	61.9833	86.4882	100.814	67.7792	87.9601
ENSSSCG00000004634	111.573	0.306644	0.130702	2.34614	0.0189691	0.200259	0.254743	113.442	136.731	126.684	115.2	124.043	124.291	80.6607	100.456	102.276	93.8611	120.96	100.274
ENSSSCG00000006512	254.253	0.308464	0.131317	2.349	0.0188237	0.200259	0.160056	288.695	297.141	263.639	328.817	219.969	289.366	214.783	216.942	229.949	242.185	283.63	175.92
ENSSSCG00000009668	132.013	-0.836829	0.356132	-2.34978	0.0187847	0.200259	0.160054	125.804	61.8726	77.0373	90.0242	157.121	59.2327	287.94	251.139	146.893	194.675	76.1213	56.2945
ENSSSCG00000010723	972.437	0.563611	0.240257	2.34587	0.0189829	0.200259	0.217219	629.748	1294.74	982.654	1410.63	1189.16	1453.63	683.74	460.6	1149.74	536.515	894.686	983.394
ENSSSCG00000012000	590.119	0.458386	0.195313	2.34693	0.0189286	0.200259	0.224516	443.587	916.631	648.826	720.956	742.603	626.313	578.693	356.939	505.887	337.205	649.638	554.149
ENSSSCG00000013399	210.498	-0.348402	0.148347	-2.34857	0.0188459	0.200259	0.347748	212.34	172.632	228.544	163.264	165.39	167.017	296.381	180.607	242.991	216.692	212.722	267.399
ENSSSCG00000015563	235.08	-0.474779	0.202181	-2.34828	0.0188602	0.200259	0.286477	276.333	203.187	247.375	157.161	148.851	145.654	254.175	324.878	267.701	373.127	204.38	218.141
ENSSSCG00000024564	453.504	0.326519	0.139186	2.34591	0.0189806	0.200259	0.201164	357.051	628.656	457.088	621.014	477.978	486.485	421.124	379.381	436.559	406.732	389.991	379.988
ENSSSCG00000004505	80.2337	-0.399989	0.170844	-2.34125	0.019219	0.201292	0.1628	87.9902	49.6509	75.3254	70.1883	76.0796	56.3196	87.2261	94.0437	91.2931	73.0031	108.447	93.2377
ENSSSCG00000024134	1085.99	0.426561	0.18221	2.34103	0.0192304	0.201292	0.180262	954.076	1290.92	1178.67	2014.86	964.226	1067.16	783.159	906.239	1119.54	832.004	865.488	1055.52
ENSSSCG00000026302	106.475	-1.25945	0.538038	-2.34082	0.0192415	0.201292	0.205051	90.899	72.5667	33.3829	80.1063	34.732	64.0878	50.6474	459.532	91.9795	137.895	84.4633	77.4049
ENSSSCG00000027093	166.829	0.512045	0.21856	2.34281	0.019139	0.201292	0.183845	141.802	255.893	158.355	169.368	223.277	233.047	158.508	145.34	198.374	97.3375	139.729	80.9233
ENSSSCG00000024316	94.1233	0.551756	0.235955	2.33839	0.0193668	0.202182	0.374392	64.7201	113.815	94.1568	152.583	120.735	125.263	86.2882	53.4339	91.2931	45.1924	78.2068	103.793
ENSSSCG00000007306	78.1118	-0.354068	0.151705	-2.33393	0.0195992	0.204182	0.337317	72.7192	62.6365	80.4612	63.3221	74.4257	57.2906	72.2194	96.181	91.9795	86.9085	77.164	102.034
ENSSSCG00000017336	107.355	0.407295	0.174651	2.33205	0.0196983	0.204788	0.395109	97.4437	123.745	99.2926	160.213	92.6186	159.248	79.7228	87.6316	92.6659	98.4963	102.19	94.9969
ENSSSCG00000030470	701.486	-0.34964	0.15005	-2.33015	0.019798	0.205399	0.154636	586.844	490.398	711.312	599.653	602.021	709.821	666.857	747.006	736.522	597.93	1045.89	923.581
ENSSSCG00000009946	186.521	-0.319927	0.137403	-2.32838	0.0198918	0.205411	0.208306	162.891	140.55	146.371	182.337	148.851	213.626	185.707	247.933	205.238	221.327	179.354	204.067
ENSSSCG00000014394	226.751	0.275085	0.118203	2.32723	0.0199533	0.205411	0.254743	199.251	268.879	246.52	260.155	249.739	263.148	216.658	190.225	196.314	171.499	215.851	242.77
ENSSSCG00000023974	144.838	-0.381946	0.164134	-2.32704	0.0199631	0.205411	0.196855	106.897	126.801	143.803	132.748	99.2342	144.683	160.383	192.362	158.562	117.037	214.808	140.736
ENSSSCG00000026636	135.266	-0.384673	0.165293	-2.32722	0.0199537	0.205411	0.265825	150.529	107.704	136.955	86.9725	127.351	93.2186	146.315	122.898	155.13	162.229	143.9	189.994
ENSSSCG00000011129	1057.84	-0.376736	0.161997	-2.32557	0.0200414	0.205794	0.164474	1258.77	719.556	1037.44	895.664	922.878	687.487	1319.65	1013.11	1275.36	1353.45	912.412	1298.29
ENSSSCG00000010440	552.233	0.259158	0.111596	2.3223	0.020217	0.206852	0.205051	498.126	656.155	534.982	572.951	717.794	633.11	450.199	472.356	540.208	466.988	524.507	559.426
ENSSSCG00000014224	148.583	-0.376458	0.162119	-2.32211	0.020227	0.206852	0.371011	154.165	126.801	129.252	109.097	94.2725	159.248	127.556	211.598	175.036	148.324	169.969	177.679
ENSSSCG00000024244	148.271	0.628551	0.271246	2.31727	0.020489	0.208702	0.184189	95.2621	229.922	192.593	233.453	190.199	138.857	120.991	53.4339	131.791	79.9558	172.055	140.736
ENSSSCG00000025768	982.246	0.292032	0.126026	2.31723	0.0204912	0.208702	0.482941	876.993	1274.88	889.353	1038.33	1142.85	1264.28	765.339	991.733	801.731	834.321	934.31	972.839
ENSSSCG00000002127	596.262	-0.177828	0.0768899	-2.31276	0.020736	0.208999	0.160056	549.757	556.09	539.261	559.981	570.597	586.5	659.354	706.396	609.536	614.153	642.338	561.185
ENSSSCG00000002337	120.258	-0.27709	0.11995	-2.31005	0.0208853	0.208999	0.553147	114.169	94.7186	119.836	109.86	97.5803	114.581	120.991	123.967	133.851	132.101	145.986	135.459
ENSSSCG00000003367	330.591	-0.467998	0.20246	-2.31156	0.0208018	0.208999	0.176372	251.608	237.56	218.272	268.547	403.552	287.424	395.8	398.617	361.054	202.786	431.701	510.168
ENSSSCG00000005087	179.842	0.368907	0.159808	2.30844	0.0209747	0.208999	0.184692	171.617	163.466	199.441	263.969	231.547	186.437	131.308	139.997	164.739	203.945	134.516	167.124
ENSSSCG00000008433	903.218	0.214726	0.0928484	2.31265	0.020742	0.208999	0.697786	926.443	1054.13	1004.05	851.415	934.456	1055.51	897.585	906.239	897.143	728.872	817.521	765.253
ENSSSCG00000011449	126.806	0.421669	0.18273	2.30761	0.0210209	0.208999	0.451562	151.983	157.355	85.5971	152.583	158.775	165.075	115.364	115.417	83.0561	141.371	100.105	94.9969
ENSSSCG00000012257	507.993	0.294805	0.127434	2.31339	0.0207013	0.208999	0.275884	410.863	675.252	535.838	587.446	628.483	523.384	479.275	395.411	484.608	420.637	502.609	452.115
ENSSSCG00000012686	87.6481	-0.482231	0.20856	-2.31219	0.020767	0.208999	0.37328	106.897	71.0389	68.4776	69.4254	59.5405	60.2037	111.612	72.6701	99.53	70.6855	120.96	140.736
ENSSSCG00000021472	187.375	0.369842	0.160239	2.30806	0.0209957	0.208999	0.160056	162.891	204.714	214.849	278.465	216.661	191.292	176.328	127.173	207.983	148.324	143.9	175.92
ENSSSCG00000024555	72.3302	-0.665873	0.2885	-2.30805	0.0209961	0.208999	0.186292	34.9052	45.0677	62.4858	51.8783	64.5022	77.6822	52.5232	111.143	74.1327	47.51	156.414	89.7193
ENSSSCG00000029082	1062.19	-0.255127	0.110215	-2.31481	0.0206232	0.208999	0.171925	990.435	1018.99	1031.44	801.826	912.955	1055.51	1159.26	1339.05	1072.86	959.469	1319.09	1085.43
ENSSSCG00000029515	601.368	0.660697	0.286221	2.30834	0.02098	0.208999	0.39826	605.751	896.007	818.308	636.273	904.685	561.254	986.686	278.925	289.667	516.816	454.642	267.399
ENSSSCG00000006386	791.513	0.21388	0.0928227	2.30418	0.0212126	0.210072	0.226243	754.098	941.839	816.596	905.582	850.106	835.083	759.711	795.097	766.038	779.859	625.654	668.497
ENSSSCG00000017472	356.258	-0.526356	0.228416	-2.30438	0.0212015	0.210072	0.185033	437.77	217.7	210.569	311.27	400.245	175.756	545.866	332.359	423.517	463.512	309.699	446.837
ENSSSCG00000027492	77.7178	0.681262	0.295773	2.30333	0.0212602	0.210128	0.129673	74.9008	148.189	84.7411	89.2613	89.3108	89.3345	99.419	22.4422	73.4463	77.6382	41.7103	42.2208
ENSSSCG00000005621	187.804	0.437101	0.189979	2.30079	0.0214037	0.210715	0.197826	202.159	249.018	195.161	207.513	200.122	245.67	207.279	137.859	218.28	176.134	100.105	114.348
ENSSSCG00000022952	174.53	0.331283	0.143982	2.30086	0.0213996	0.210715	0.15751	162.164	232.213	172.05	165.553	259.663	179.64	163.197	133.585	159.934	150.641	162.67	153.051
ENSSSCG00000012591	508.081	0.398912	0.173511	2.29906	0.0215016	0.210949	0.177731	469.039	812.747	637.698	395.191	606.983	548.63	424.875	374.037	513.438	419.478	535.977	358.877
ENSSSCG00000017752	517.992	-0.223939	0.0974122	-2.29888	0.0215117	0.210949	0.660873	542.485	527.063	500.743	444.78	410.168	437.933	608.707	602.735	535.403	544.626	537.02	524.242
ENSSSCG00000012963	237.992	-0.360146	0.156788	-2.29702	0.0216176	0.211574	0.161198	250.881	149.716	178.898	211.328	218.315	238.873	226.975	235.109	245.05	292.012	253.39	355.359
ENSSSCG00000010863	630.201	0.245504	0.107053	2.2933	0.0218309	0.213245	0.178391	727.919	666.085	697.616	720.193	658.254	631.168	466.144	604.872	586.197	717.284	558.918	527.761
ENSSSCG00000009702	119.86	0.383453	0.16727	2.29242	0.0218814	0.213322	0.264466	130.167	141.314	134.387	141.14	127.351	139.828	96.6052	72.6701	114.631	79.9558	151.2	109.071
ENSSSCG00000012841	1715.4	0.389879	0.170332	2.28893	0.0220833	0.213628	0.323062	1831.8	1904.3	1389.24	2443.62	2226.15	1883.79	1802.67	1124.25	1878.03	1683.71	1203.34	1213.85
ENSSSCG00000014156	1102.28	0.390547	0.170587	2.28944	0.022054	0.213628	0.192328	1411.48	1410.85	958.687	975.771	1261.93	1481.79	951.984	707.465	711.811	1248.01	1001.05	1106.54
ENSSSCG00000027052	205.299	0.40278	0.175962	2.28902	0.0220784	0.213628	0.358933	192.706	234.505	342.388	255.577	208.392	168.959	153.818	184.881	215.534	187.722	144.943	174.161
ENSSSCG00000028018	724.097	-0.30326	0.132418	-2.29017	0.0220116	0.213628	0.165961	740.281	498.8	716.447	567.61	638.407	728.27	622.775	954.33	788.003	849.385	819.607	765.253
ENSSSCG00000008169	124.115	0.488265	0.213638	2.28548	0.0222846	0.21516	0.271509	158.528	147.425	120.692	153.346	129.004	161.191	89.1019	104.73	89.2338	180.77	99.0619	56.2945
ENSSSCG00000006630	199.124	-0.294301	0.128934	-2.28257	0.0224556	0.216395	0.167245	151.983	156.591	146.371	186.915	211.7	223.336	225.1	221.216	212.102	208.58	216.893	228.696
ENSSSCG00000005976	665.02	0.300389	0.131657	2.2816	0.0225129	0.21653	0.445348	586.844	784.484	762.67	759.102	712.832	794.3	690.305	535.408	575.215	494.799	511.994	772.29
ENSSSCG00000018001	87.8349	-0.675402	0.296244	-2.27988	0.0226148	0.216678	0.179635	103.988	93.1909	46.2224	45.0121	56.2327	60.2037	96.6052	196.637	62.4637	130.942	88.6343	73.8865
ENSSSCG00000028123	87.0977	0.432339	0.189608	2.28018	0.0225971	0.216678	0.225742	97.4437	100.066	82.1732	123.593	110.812	87.3924	62.8403	55.5713	82.3697	113.56	67.7792	61.5721
ENSSSCG00000011157	118.34	0.359062	0.157566	2.27881	0.0226784	0.216873	0.205237	106.897	158.883	132.675	144.191	125.697	133.031	95.6673	117.555	120.122	117.037	103.233	65.0905
ENSSSCG00000003788	94.2783	0.536215	0.235459	2.27732	0.0227671	0.217307	0.30476	115.624	154.3	65.9097	85.4467	107.504	141.77	82.5365	54.5026	79.624	115.878	71.9502	56.2945
ENSSSCG00000026955	1038.28	0.423307	0.186115	2.27444	0.0229398	0.218539	0.178663	968.62	1126.69	925.304	1369.44	1700.21	1045.8	651.851	768.38	825.07	805.352	998.961	1273.66
ENSSSCG00000015383	121.732	-0.406931	0.179	-2.27336	0.0230046	0.21874	0.44222	114.169	76.386	127.54	109.097	64.5022	133.031	135.998	133.585	155.816	117.037	128.259	165.365
ENSSSCG00000006219	75.3873	0.638213	0.280833	2.27257	0.023052	0.218776	0.186857	45.8131	86.3161	78.7493	117.489	112.465	111.668	79.7228	24.5796	74.1327	44.0336	69.8647	59.8129
ENSSSCG00000028150	72.0046	0.409693	0.180377	2.27131	0.0231281	0.219083	0.167935	64.7201	79.4414	90.7329	80.1063	90.9647	90.3055	71.2815	47.0218	83.7425	50.9863	53.1806	61.5721
ENSSSCG00000005233	126.69	-0.404514	0.17824	-2.26949	0.0232384	0.219085	0.312135	103.988	96.2463	158.355	127.407	95.9264	71.856	145.377	127.173	157.875	139.054	166.841	130.181
ENSSSCG00000006911	290.021	-0.389034	0.171657	-2.26635	0.0234299	0.219085	0.66204	323.6	278.045	303.87	159.45	208.392	232.076	323.581	316.329	309.573	417.161	328.468	279.713
ENSSSCG00000009090	751.262	-0.273003	0.120501	-2.26556	0.0234781	0.219085	0.296327	743.917	655.391	845.699	568.373	648.33	620.486	902.274	880.591	750.937	699.903	932.225	767.012
ENSSSCG00000011916	202.42	0.315399	0.139213	2.26559	0.0234768	0.219085	0.20602	192.706	272.698	245.664	242.608	195.161	193.234	197.9	185.95	148.952	152.959	191.867	209.345
ENSSSCG00000023324	498.516	-0.272671	0.120302	-2.26655	0.0234179	0.219085	0.352172	464.676	382.694	548.677	407.398	439.938	469.977	502.722	590.979	617.086	546.944	581.858	429.245
ENSSSCG00000023374	83.9527	-0.565339	0.249318	-2.26754	0.0233574	0.219085	0.242889	76.3552	95.4824	77.0373	54.1671	46.3093	55.3486	92.8536	161.37	63.1501	106.608	113.661	65.0905
ENSSSCG00000023660	264.518	-0.329343	0.14507	-2.27023	0.0231936	0.219085	0.164474	217.43	179.507	248.231	275.413	264.625	223.336	256.051	318.466	306.827	220.168	354.537	309.62
ENSSSCG00000028320	69.6632	0.431131	0.190206	2.26665	0.0234117	0.219085	0.166852	62.5385	107.704	72.7575	74.0029	84.3491	79.6242	75.9711	41.6785	65.8957	48.6687	59.4371	63.3313
ENSSSCG00000016920	115.171	0.308526	0.136293	2.2637	0.0235923	0.219741	0.201245	129.44	127.565	132.675	122.83	125.697	123.32	88.164	91.9063	85.1153	112.402	130.345	112.589
ENSSSCG00000011946	132.729	-0.397637	0.175831	-2.26147	0.0237299	0.220614	0.205237	151.983	116.871	136.955	74.7658	97.5803	106.813	164.135	128.241	136.596	134.418	177.269	167.124
ENSSSCG00000005057	82.4589	0.368598	0.163262	2.25771	0.023964	0.222377	0.263753	108.352	101.593	87.309	70.9513	81.0413	108.755	69.4057	86.5629	72.7599	81.1146	63.6082	58.0537
ENSSSCG00000014961	305.935	0.22746	0.100875	2.25487	0.0241414	0.223045	0.227406	287.968	317.766	317.565	337.972	390.321	334.033	300.133	313.123	276.625	266.519	256.518	272.676
ENSSSCG00000015266	213.408	0.271555	0.120454	2.25442	0.0241695	0.223045	0.277208	240.701	243.671	211.425	193.781	253.047	262.177	206.341	179.538	190.823	180.77	231.492	167.124
ENSSSCG00000028132	140.393	0.375673	0.166568	2.25538	0.0241095	0.223045	0.210857	119.987	194.784	140.379	197.595	142.236	158.277	122.867	128.241	124.241	134.418	140.772	80.9233
ENSSSCG00000006165	74.6541	0.441791	0.196067	2.25327	0.024242	0.223303	0.268458	67.6289	85.5523	85.5971	106.808	79.3874	94.1896	61.9024	53.4339	82.3697	82.2733	61.5227	35.184
ENSSSCG00000000033	132.057	0.420191	0.187701	2.23862	0.0251805	0.227179	0.174965	120.714	178.743	105.284	197.595	160.429	142.741	128.494	94.0437	113.945	121.672	80.2923	140.736
ENSSSCG00000000579	100.989	0.365046	0.162971	2.23995	0.0250943	0.227179	0.347037	101.08	148.953	99.2926	115.2	102.542	113.61	78.7849	86.5629	77.5648	81.1146	120.96	86.2009
ENSSSCG00000003166	2102.11	-0.199914	0.0891388	-2.24273	0.0249143	0.227179	0.186857	1911.79	1782.85	1788.98	2047.67	2226.15	1982.84	2349.48	2049.72	2046.89	2281.64	2178.32	2578.99
ENSSSCG00000006081	277.202	0.302286	0.135041	2.23848	0.0251896	0.227179	0.16297	273.424	327.696	324.413	359.334	305.972	247.612	308.574	235.109	250.541	275.79	203.338	214.623
ENSSSCG00000006564	268.179	-0.529957	0.236335	-2.2424	0.0249357	0.227179	0.178391	226.884	138.259	227.688	226.586	282.818	214.597	268.244	300.299	238.872	171.499	470.283	452.115
ENSSSCG00000006775	320.115	0.21471	0.0956722	2.24422	0.0248182	0.227179	0.294997	378.14	381.166	291.03	331.869	348.974	331.12	296.381	312.054	281.43	298.965	298.229	292.027
ENSSSCG00000006988	106.078	-0.339848	0.151839	-2.23822	0.0252068	0.227179	0.356715	114.169	96.2463	109.564	80.8692	81.0413	77.6822	131.308	128.241	119.436	120.513	90.7199	123.144
ENSSSCG00000010662	176.332	0.775913	0.345503	2.24575	0.0247199	0.227179	0.332834	85.8087	275.753	207.145	437.151	148.851	181.582	206.341	59.846	155.13	88.0672	164.756	105.552
ENSSSCG00000011632	101.675	-0.390711	0.174223	-2.24259	0.0249231	0.227179	0.361896	117.078	76.386	98.4366	61.7963	95.9264	79.6242	123.805	129.31	102.962	99.655	136.601	98.5153
ENSSSCG00000011704	189.792	0.394395	0.176059	2.24013	0.0250827	0.227179	0.39343	161.437	290.267	195.161	238.03	181.929	226.249	169.763	118.623	197.687	198.151	136.601	163.606
ENSSSCG00000013391	89.1379	0.340471	0.151837	2.24234	0.0249395	0.227179	0.238057	95.9893	96.2463	83.8851	104.52	107.504	106.813	90.9777	71.6014	63.8365	68.368	76.1213	103.793
ENSSSCG00000016272	174.759	0.347148	0.155004	2.23961	0.0251164	0.227179	0.247592	165.8	219.992	168.626	228.112	158.775	232.076	141.625	119.692	166.799	151.8	196.038	147.773
ENSSSCG00000029304	101.718	0.521014	0.233	2.23612	0.0253442	0.228007	0.30476	129.44	147.425	77.8933	138.088	105.85	120.407	81.5986	63.052	74.1327	150.641	74.0357	58.0537
ENSSSCG00000004528	257.845	-0.343986	0.153918	-2.23486	0.0254264	0.228154	0.210857	224.702	197.076	256.791	243.37	258.009	181.582	260.74	352.664	222.398	237.55	295.1	364.155
ENSSSCG00000020688	400.718	-0.395693	0.177085	-2.23448	0.0254516	0.228154	0.176372	270.515	295.614	398.026	395.191	370.474	344.715	407.055	425.334	374.096	317.506	566.217	643.868
ENSSSCG00000024982	276.343	0.388836	0.174199	2.23214	0.0256058	0.229126	0.436245	301.057	302.488	227.688	491.318	259.663	296.163	198.838	270.376	247.795	254.931	233.578	232.215
ENSSSCG00000002370	81.0545	0.314395	0.141216	2.22634	0.0259915	0.230843	0.333511	90.899	101.593	88.165	88.4983	74.4257	94.1896	61.9024	68.3954	76.1919	75.3207	84.4633	68.6089
ENSSSCG00000005969	252.159	-0.247236	0.111017	-2.22702	0.025946	0.230843	0.266431	245.791	226.102	264.495	205.988	231.547	208.771	308.574	225.491	272.506	276.948	265.903	293.787
ENSSSCG00000006702	118.528	-0.676771	0.303959	-2.22652	0.0259791	0.230843	0.346201	76.3552	78.6775	124.116	77.0546	97.5803	95.1607	331.084	92.975	129.046	79.9558	141.815	98.5153
ENSSSCG00000008162	336.97	0.466868	0.209516	2.22831	0.0258596	0.230843	0.292236	405.773	488.87	252.511	389.088	363.859	445.701	273.871	277.856	245.736	473.941	201.252	225.178
ENSSSCG00000017428	352.714	0.36175	0.162526	2.22579	0.026028	0.230843	0.208679	300.33	445.33	343.244	444.018	506.094	346.657	377.042	252.208	368.604	329.093	264.86	255.084
ENSSSCG00000014285	311.016	-0.252719	0.11367	-2.22327	0.0261979	0.231939	0.265825	293.786	280.336	237.104	315.085	271.24	302.96	304.822	397.548	288.294	345.316	364.965	330.73
ENSSSCG00000026761	286.992	0.276778	0.124547	2.22228	0.0262646	0.232119	0.334041	263.971	357.486	256.791	339.498	368.821	301.989	236.355	260.758	269.761	224.803	285.715	277.954
ENSSSCG00000002707	110.649	0.409514	0.184782	2.2162	0.0266781	0.232572	0.303543	94.535	166.521	123.26	151.82	120.735	100.016	83.4744	88.7003	102.962	70.6855	123.045	102.034
ENSSSCG00000005302	69.7481	0.37661	0.169733	2.21884	0.0264978	0.232572	0.193334	69.8104	90.8993	82.1732	81.6321	81.0413	65.0588	62.8403	43.8158	60.4044	71.8443	50.0523	77.4049
ENSSSCG00000009084	100.235	0.338561	0.15268	2.21745	0.026592	0.232572	0.241722	106.897	132.912	88.165	93.8388	112.465	137.886	75.0332	92.975	93.3523	92.7024	88.6343	87.9601
ENSSSCG00000011557	1269.09	0.423805	0.191225	2.21626	0.0266739	0.232572	0.202962	847.179	1665.21	1036.58	1861.52	1850.72	1467.22	1137.69	1028.07	1207.4	874.878	1281.55	971.079
ENSSSCG00000012287	230.846	0.291687	0.131444	2.2191	0.0264801	0.232572	0.241722	210.886	288.739	232.824	259.392	272.894	260.235	212.907	161.37	237.499	179.611	207.509	246.288
ENSSSCG00000015730	86.2637	0.355809	0.160526	2.21653	0.0266553	0.232572	0.210857	71.992	116.871	89.8769	100.705	114.119	88.3635	63.7782	69.4641	83.7425	71.8443	78.2068	86.2009
ENSSSCG00000015880	123.524	-0.271001	0.122127	-2.21901	0.0264862	0.232572	0.301463	130.167	105.413	106.996	120.541	105.85	100.016	135.06	152.821	123.555	133.26	131.387	137.218
ENSSSCG00000018092	17421.3	0.516381	0.233017	2.21606	0.0266871	0.232572	0.288527	13292.3	19677	21601.3	15349.9	26746.9	26371.2	20783.3	10636.6	13912.9	7601.59	16091.8	16990.4
ENSSSCG00000008111	71.2665	-0.521197	0.235293	-2.21509	0.0267536	0.232747	0.265825	55.9938	50.4147	83.8851	48.8267	67.81	45.6383	114.426	70.5328	78.9376	45.1924	112.618	80.9233
ENSSSCG00000023600	115.235	0.330245	0.149278	2.21228	0.0269474	0.234027	0.538595	115.624	125.273	134.387	128.933	130.658	131.089	87.2261	84.4256	105.021	88.0672	99.0619	153.051
ENSSSCG00000006385	315.067	-0.216241	0.097941	-2.20787	0.0272537	0.23482	0.212926	298.149	266.587	309.861	273.887	320.857	285.482	311.388	334.496	384.392	367.333	316.998	311.379
ENSSSCG00000009874	83.0188	0.45973	0.208262	2.20746	0.0272822	0.23482	0.239121	71.2648	115.343	89.8769	115.963	97.5803	88.3635	113.488	52.3652	64.5229	60.2565	70.9075	56.2945
ENSSSCG00000011782	136.744	-0.479437	0.217171	-2.20764	0.0272691	0.23482	0.721762	168.709	103.885	155.787	105.283	66.1561	82.5373	181.955	161.37	134.537	202.786	145.986	131.94
ENSSSCG00000015227	139.474	0.328843	0.14887	2.20893	0.0271793	0.23482	0.265825	141.075	190.965	112.988	181.574	140.582	163.133	120.053	113.28	137.969	123.989	112.618	135.459
ENSSSCG00000017674	286.726	0.307112	0.139159	2.20692	0.0273199	0.23482	0.199647	333.054	384.221	282.47	243.37	335.742	324.323	202.59	250.071	258.092	252.614	319.084	255.084
ENSSSCG00000027812	207.045	-0.363951	0.164782	-2.20868	0.0271972	0.23482	0.20602	239.973	151.244	184.89	189.966	152.159	167.017	194.148	298.161	244.363	280.425	193.953	188.235
ENSSSCG00000004392	120.067	0.421513	0.191346	2.20288	0.0276033	0.236041	0.30476	150.529	143.606	83.8851	144.191	133.966	167.988	96.6052	114.349	83.7425	146.006	84.4633	91.4785
ENSSSCG00000006232	139.667	0.335232	0.152144	2.20338	0.027568	0.236041	0.202246	124.35	181.035	146.371	134.273	198.468	152.451	141.625	111.143	107.081	105.449	141.815	131.94
ENSSSCG00000017296	140.493	-0.546524	0.24796	-2.20408	0.0275185	0.236041	0.185033	178.889	78.6775	170.338	84.6838	89.3108	81.5663	107.86	210.53	165.426	202.786	152.243	163.606
ENSSSCG00000010137	140.286	0.346695	0.157511	2.20109	0.0277295	0.236717	0.573747	141.075	163.466	122.404	187.678	150.505	175.756	125.681	152.821	90.6066	140.212	118.874	114.348
ENSSSCG00000027557	114.402	-0.338478	0.153978	-2.19823	0.0279326	0.238045	0.655896	133.076	92.427	105.284	93.8388	100.888	79.6242	151.004	120.761	105.021	129.783	139.729	121.385
ENSSSCG00000005773	110.732	-0.298975	0.136126	-2.19631	0.0280699	0.238809	0.218845	105.443	100.829	105.284	104.52	94.2725	84.4794	144.439	92.975	121.495	120.513	131.387	123.144
ENSSSCG00000006872	257.273	0.458136	0.20871	2.19509	0.0281573	0.239146	0.387818	321.419	252.837	323.557	263.206	248.086	372.874	225.1	135.722	192.882	158.753	230.449	362.396
ENSSSCG00000010517	290.404	0.428078	0.195089	2.19427	0.0282156	0.239236	0.431561	205.795	358.25	273.055	503.525	301.01	357.338	275.747	219.079	266.329	184.246	283.63	256.843
ENSSSCG00000013312	942.344	0.236227	0.107735	2.19266	0.0283319	0.239412	0.300493	866.813	1068.64	943.28	1059.69	1008.88	1165.23	874.137	717.083	877.923	814.622	868.617	1043.21
ENSSSCG00000015530	193.085	0.250994	0.114438	2.19327	0.028288	0.239412	0.247592	194.16	223.047	218.272	183.863	211.7	228.191	151.942	166.714	192.196	201.628	160.585	184.716
ENSSSCG00000008397	730.613	-0.350115	0.159804	-2.19091	0.0284586	0.240077	0.368681	703.195	653.864	870.522	515.732	696.293	414.629	943.542	730.976	750.25	808.828	817.521	862.009
ENSSSCG00000006319	132.339	0.333352	0.152405	2.18727	0.0287226	0.241746	0.238204	122.895	182.562	154.075	167.079	120.735	134.973	128.494	106.868	127.673	93.8611	106.361	142.495
ENSSSCG00000009211	197.232	-0.339607	0.155295	-2.18686	0.0287529	0.241746	0.249419	198.523	216.936	166.058	165.553	138.928	153.422	186.645	257.551	228.576	178.452	192.91	283.231
ENSSSCG00000008509	77.5676	-0.483495	0.221297	-2.18482	0.028902	0.241803	0.201245	77.8095	87.08	78.7493	46.5379	43.0015	52.4355	93.7915	134.653	76.1919	76.4794	76.1213	87.9601
ENSSSCG00000011443	231.341	-0.948683	0.43409	-2.18545	0.0288556	0.241803	0.446609	276.333	269.642	162.634	75.5288	67.81	94.1896	263.554	416.785	247.795	526.086	203.338	172.402
ENSSSCG00000016635	1023.87	0.419512	0.192069	2.18418	0.0289492	0.241803	0.222813	799.184	1485.71	1029.73	1083.34	1285.08	1347.79	967.928	796.165	727.599	585.184	1286.76	891.915
ENSSSCG00000028058	1188.84	0.325216	0.148899	2.18413	0.0289527	0.241803	0.391052	1066.79	1305.44	1361.85	1481.58	1648.94	1073.96	1115.18	768.38	1346.06	1073.03	1006.26	1018.58
ENSSSCG00000028633	96.3697	0.293839	0.134589	2.18323	0.0290189	0.241953	0.304244	109.806	113.815	99.2926	115.2	100.888	93.2186	74.0953	88.7003	77.5648	90.3848	89.6771	103.793
ENSSSCG00000009229	191.922	-0.260344	0.119429	-2.17991	0.0292645	0.243595	0.264466	187.616	142.078	216.561	161.738	176.968	163.133	218.534	208.392	201.119	220.168	199.167	207.586
ENSSSCG00000003477	80.2157	-0.326627	0.150209	-2.17448	0.0296691	0.245773	0.221648	80.7183	72.5667	70.1896	60.2704	64.5022	77.6822	103.171	90.8377	74.1327	103.131	84.4633	80.9233
ENSSSCG00000009337	146.156	0.33054	0.152102	2.17315	0.0297688	0.245773	0.460249	136.712	181.035	142.947	167.842	163.736	187.408	118.177	132.516	124.927	126.307	177.269	94.9969
ENSSSCG00000013064	1060.02	0.198777	0.0914708	2.17312	0.0297714	0.245773	0.203604	1146.78	1203.08	1059.69	1145.9	1111.42	1134.16	1124.56	870.973	1038.54	1104.32	903.028	877.842
ENSSSCG00000016061	389.328	-0.261212	0.120173	-2.17363	0.0297333	0.245773	0.520625	337.417	416.303	429.697	310.507	302.664	325.294	409.869	436.021	443.423	355.745	454.642	450.356
ENSSSCG00000025782	84.5517	0.407927	0.187697	2.17333	0.0297554	0.245773	0.224111	85.0815	122.218	69.3336	112.912	109.158	81.5663	89.1019	56.6399	85.8017	73.0031	59.4371	70.3681
ENSSSCG00000017666	620.08	0.203545	0.0937059	2.17217	0.0298427	0.245957	0.529637	585.39	662.266	599.179	727.06	702.909	703.995	528.046	595.254	542.267	534.197	623.569	636.831
ENSSSCG00000006896	300.996	0.306643	0.141355	2.16931	0.030059	0.247333	0.47889	278.515	301.725	374.915	352.468	373.782	316.555	263.554	188.087	273.193	256.09	335.768	297.305
ENSSSCG00000017148	164.682	-0.3372	0.155501	-2.16847	0.030123	0.247453	0.409579	173.072	136.731	173.762	126.644	120.735	141.77	155.694	231.903	192.882	214.374	167.884	140.736
ENSSSCG00000021934	188.808	0.277817	0.128199	2.16707	0.0302293	0.24792	0.387818	203.614	200.895	194.305	219.72	201.776	226.249	185.707	162.439	192.882	202.786	157.456	117.867
ENSSSCG00000005841	91.0964	-0.448514	0.207522	-2.16129	0.0306733	0.249222	0.194237	74.9008	47.3593	72.7575	87.7354	79.3874	98.0737	71.2815	101.524	91.2931	110.084	102.19	156.569
ENSSSCG00000006301	137.403	0.326911	0.151268	2.16114	0.0306844	0.249222	0.254743	124.35	150.48	154.931	143.428	210.046	137.886	149.128	100.456	119.436	108.925	117.832	131.94
ENSSSCG00000009217	268.098	-0.338459	0.156471	-2.16308	0.030535	0.249222	0.260001	292.331	194.784	292.742	202.173	259.663	179.64	303.884	319.535	256.032	368.492	280.502	267.399
ENSSSCG00000016737	419.097	0.349602	0.16154	2.16418	0.0304502	0.249222	0.165961	357.778	611.851	401.45	611.859	456.477	378.701	413.62	338.771	369.977	433.384	331.597	323.693
ENSSSCG00000016877	118.728	0.329301	0.152265	2.16269	0.0305653	0.249222	0.347037	101.807	148.189	124.972	165.553	119.081	132.06	111.612	94.0437	93.3523	98.4963	128.259	107.311
ENSSSCG00000017412	245.257	-0.315569	0.146065	-2.16047	0.0307362	0.249222	0.194237	186.888	190.201	224.264	276.176	206.738	223.336	242.92	297.093	259.464	210.898	267.989	357.118
ENSSSCG00000028092	113.398	-0.446996	0.206872	-2.16074	0.0307154	0.249222	0.418834	115.624	147.425	93.3008	57.9817	87.6569	72.827	153.818	121.829	133.851	105.449	135.558	135.459
ENSSSCG00000002670	193.863	0.346978	0.160743	2.15859	0.0308819	0.249999	0.289221	170.89	284.92	220.84	245.659	191.853	185.466	168.825	159.233	154.443	135.577	216.893	191.753
ENSSSCG00000006894	219.825	-0.312805	0.145019	-2.15699	0.0310065	0.250417	0.196747	221.066	184.854	217.417	143.428	221.623	188.379	197.9	265.032	234.754	203.945	281.544	277.954
ENSSSCG00000007768	113.874	-0.354151	0.164263	-2.156	0.0310835	0.250417	0.201164	85.0815	79.4414	126.684	102.994	102.542	102.929	134.122	143.203	131.791	89.226	113.661	154.81
ENSSSCG00000011013	843.098	0.198909	0.0922441	2.15634	0.0310573	0.250417	0.201245	821	1018.99	872.234	898.716	896.416	902.084	842.248	668.993	877.923	726.555	809.179	782.845
ENSSSCG00000006066	945.326	0.278756	0.129803	2.14753	0.0317514	0.25255	0.312505	768.642	1270.3	945.847	978.822	977.457	1276.9	838.496	870.973	899.202	752.048	859.232	905.989
ENSSSCG00000007739	71.0448	-0.596802	0.277728	-2.14887	0.0316445	0.25255	0.317034	95.2621	73.3305	51.3582	42.7233	41.3476	33.986	83.4744	127.173	76.1919	111.243	58.3944	58.0537
ENSSSCG00000010414	603.276	-0.371967	0.173107	-2.14877	0.031653	0.25255	0.266423	549.757	504.147	757.534	347.127	458.131	539.891	630.279	610.215	905.38	609.518	702.818	624.517
ENSSSCG00000010998	323.576	0.419675	0.195146	2.15057	0.0315103	0.25255	0.368681	333.781	467.482	234.536	312.796	383.706	491.34	267.306	381.518	236.126	290.854	284.673	198.79
ENSSSCG00000012258	159.626	0.280865	0.130741	2.14826	0.0316934	0.25255	0.203604	177.435	164.994	184.89	180.811	188.545	153.422	179.142	129.31	124.241	162.229	120.96	149.532
ENSSSCG00000021469	76.931	0.442782	0.205799	2.15153	0.0314344	0.25255	0.292236	69.8104	76.386	88.165	96.8904	84.3491	118.465	47.8337	59.846	77.5648	93.8611	67.7792	42.2208
ENSSSCG00000023807	1307.52	0.406227	0.189108	2.14812	0.0317045	0.25255	0.30476	1013.71	1851.6	1326.75	1992.74	1490.17	1266.22	1360.91	769.448	1108.56	885.307	1282.59	1342.27
ENSSSCG00000029549	81.244	-0.652719	0.303807	-2.14847	0.0316768	0.25255	0.197826	34.9052	33.6098	53.9261	66.3738	90.9647	100.016	90.0398	123.967	80.3104	61.4153	74.0357	165.365
ENSSSCG00000021208	2156.99	-0.418687	0.195329	-2.14349	0.0320734	0.254303	0.660873	1872.52	2584.14	2103.98	1385.46	1766.37	1362.35	3275.2	1930.03	1944.61	1856.36	2738.28	3064.53
ENSSSCG00000030502	177.315	-0.327453	0.152756	-2.14364	0.0320617	0.254303	0.510972	165.073	199.367	173.762	128.17	142.236	134.002	181.955	201.98	188.077	169.182	262.775	181.198
ENSSSCG00000024413	184.066	0.413163	0.192851	2.1424	0.0321617	0.2546	0.214677	186.888	242.143	184.034	252.525	216.661	180.611	178.204	101.524	177.095	235.232	127.216	126.663
ENSSSCG00000017385	106.209	0.323918	0.151269	2.14134	0.0322464	0.254869	0.40414	103.988	113.051	86.453	137.325	143.89	126.234	92.8536	106.868	90.6066	100.814	84.4633	87.9601
ENSSSCG00000002381	705.03	0.255843	0.119546	2.14013	0.0323445	0.255242	0.233657	725.01	868.508	691.624	894.901	747.564	678.748	631.217	526.858	733.776	741.619	661.108	559.426
ENSSSCG00000004535	353.688	-0.27559	0.128914	-2.13779	0.032534	0.25593	0.426945	320.692	268.879	398.882	284.568	284.471	364.135	394.862	367.625	474.312	351.11	367.05	367.673
ENSSSCG00000024692	847.369	-0.390212	0.182524	-2.13787	0.0325272	0.25593	0.213127	791.912	559.145	613.731	770.546	825.298	839.939	663.106	1449.13	779.08	844.75	955.165	1076.63
ENSSSCG00000029646	69.727	-0.559191	0.261879	-2.1353	0.0327366	0.257121	0.210857	59.6297	34.3737	59.9179	79.3433	57.8866	44.6673	61.9024	50.2279	72.7599	76.4794	91.7626	147.773
ENSSSCG00000004091	1815.59	-0.434886	0.204001	-2.13178	0.033025	0.25898	0.201849	1237.68	1237.45	1681.13	1486.92	2012.8	1610.93	2414.19	1222.57	2491.68	1358.09	2600.64	2432.98
ENSSSCG00000000405	791.173	0.395707	0.186521	2.12152	0.0338783	0.260589	0.34138	564.301	1139.68	853.403	1138.27	785.604	909.853	758.773	553.575	650.034	498.275	753.913	888.397
ENSSSCG00000005073	440.466	-0.324984	0.153075	-2.12304	0.0337508	0.260589	0.260267	328.691	355.959	461.368	353.23	446.554	402.005	496.157	527.927	415.28	338.364	628.782	531.279
ENSSSCG00000010548	148.038	0.296425	0.139619	2.1231	0.0337454	0.260589	0.431561	185.434	179.507	130.963	141.903	148.851	191.292	139.749	149.615	129.046	106.608	134.516	138.977
ENSSSCG00000010862	1494.81	-0.21631	0.101984	-2.12103	0.0339197	0.260589	0.241722	1310.4	1231.34	1529.62	1262.63	1526.55	1439.06	1479.09	1691.72	1484.03	1396.33	1876.96	1709.94
ENSSSCG00000011876	84.5759	-0.38723	0.182033	-2.12725	0.033399	0.260589	0.252005	98.1709	65.6919	85.5971	57.2188	69.464	63.1168	88.164	70.5328	104.335	93.8611	122.003	96.7561
ENSSSCG00000012035	184.37	-0.285563	0.134269	-2.12679	0.0334375	0.260589	0.32105	196.342	161.174	178.898	151.058	157.121	153.422	211.969	261.826	192.882	199.31	191.867	156.569
ENSSSCG00000017259	787.687	0.204011	0.0960925	2.12307	0.0337476	0.260589	0.358318	736.645	955.588	733.567	833.105	926.186	874.896	714.691	672.199	684.355	772.906	775.811	772.29
ENSSSCG00000017274	269.376	0.47288	0.222703	2.12337	0.033723	0.260589	0.40242	372.322	358.25	233.68	301.352	286.125	327.236	190.397	176.332	273.193	387.032	136.601	189.994
ENSSSCG00000017395	92.8504	0.350309	0.165191	2.12063	0.0339529	0.260589	0.186857	99.6253	95.4824	99.2926	138.851	95.9264	95.1607	75.0332	59.846	91.9795	100.814	86.5488	75.6457
ENSSSCG00000021888	70.7149	-0.34216	0.161266	-2.12171	0.0338619	0.260589	0.265267	53.8122	54.9979	70.1896	69.4254	54.5788	70.885	69.4057	86.5629	92.6659	63.7329	76.1213	86.2009
ENSSSCG00000024240	76.8989	-0.403531	0.190051	-2.12327	0.0337312	0.260589	0.201245	67.6289	47.3593	74.4694	63.3221	56.2327	89.3345	64.7161	100.456	102.276	97.3375	92.8054	66.8497
ENSSSCG00000025507	485.668	-0.388738	0.182662	-2.12818	0.0333219	0.260589	0.212321	323.6	355.959	361.22	498.948	525.941	457.354	560.873	580.292	394.002	420.637	555.789	793.4
ENSSSCG00000028698	653.529	-0.448203	0.21136	-2.12057	0.0339582	0.260589	0.22328	569.391	431.581	749.83	518.783	542.48	502.021	697.809	512.966	722.107	499.434	859.232	1236.72
ENSSSCG00000030528	305.948	0.219439	0.103311	2.12406	0.0336649	0.260589	0.267822	297.422	355.959	331.261	292.197	334.089	366.077	256.989	293.887	282.116	263.043	327.426	270.917
ENSSSCG00000006418	176.232	-0.286725	0.135272	-2.11962	0.0340384	0.260652	0.223542	178.889	135.203	186.602	154.109	148.851	148.567	147.253	219.079	214.161	184.246	209.594	188.235
ENSSSCG00000006467	114.499	0.358637	0.169229	2.11924	0.0340705	0.260652	0.4748	101.807	132.148	126.684	106.045	130.658	177.698	100.357	92.975	115.318	122.831	86.5488	80.9233
ENSSSCG00000002505	526.939	0.201793	0.0953871	2.11551	0.0343863	0.261472	0.239121	494.491	521.716	561.517	601.178	630.137	571.935	431.441	508.691	453.033	501.751	493.224	554.149
ENSSSCG00000007080	207.645	-0.354965	0.167783	-2.11562	0.0343768	0.261472	0.204171	199.251	135.203	163.49	189.203	201.776	202.945	200.714	249.002	221.712	161.07	241.92	325.452
ENSSSCG00000015943	271.363	0.283859	0.134146	2.11604	0.0343415	0.261472	0.351331	269.061	394.152	253.367	314.322	297.703	259.264	265.43	261.826	242.304	199.31	258.604	241.011
ENSSSCG00000028293	103.338	-0.294182	0.139053	-2.11561	0.034378	0.261472	0.469093	98.1709	90.1354	101.86	87.7354	95.9264	85.4504	137.873	110.074	120.122	86.9085	122.003	103.793
ENSSSCG00000017791	568.229	0.535165	0.253128	2.11421	0.0344978	0.261922	0.286477	636.293	828.024	356.94	825.476	605.329	779.735	245.734	489.455	411.848	711.491	323.255	605.165
ENSSSCG00000005205	467.224	0.211956	0.100389	2.11134	0.0347428	0.262985	0.247592	459.585	534.702	506.735	442.492	532.557	536.007	504.598	399.686	422.145	376.603	458.813	432.764
ENSSSCG00000011980	141.299	0.261866	0.124028	2.11135	0.0347422	0.262985	0.215822	139.621	161.938	145.515	157.161	157.121	162.162	134.122	113.28	107.767	156.435	135.558	124.903
ENSSSCG00000010219	1353.3	0.540136	0.256001	2.1099	0.0348668	0.26351	0.505267	1082.06	2237.34	868.81	1472.43	1615.86	2343.09	695.933	948.986	1119.54	1120.54	935.353	1799.66
ENSSSCG00000014873	115.702	0.4984	0.236285	2.10932	0.0349174	0.26351	0.242889	90.899	180.271	172.906	106.808	138.928	124.291	156.632	76.9448	80.9968	63.7329	111.575	84.4417
ENSSSCG00000003808	162.684	0.470915	0.223508	2.10693	0.0351239	0.263702	0.368681	116.351	182.562	190.881	215.905	196.815	231.104	211.031	99.3871	120.809	88.0672	125.131	174.161
ENSSSCG00000004928	440.616	-0.877418	0.416533	-2.10648	0.0351628	0.263702	0.141539	532.305	217.7	541.829	83.9208	216.661	270.917	400.49	687.16	577.274	768.271	654.851	336.008
ENSSSCG00000012608	122.459	0.291189	0.138234	2.1065	0.0351611	0.263702	0.201164	134.531	155.827	125.828	131.985	153.813	108.755	114.426	98.3184	118.75	89.226	127.216	110.83
ENSSSCG00000015868	119.732	0.279107	0.132531	2.10598	0.0352059	0.263702	0.199647	124.35	133.675	124.972	122.067	155.467	126.234	84.4123	98.3184	108.453	113.56	111.575	133.699
ENSSSCG00000023278	240.05	-0.305884	0.145108	-2.10798	0.0350326	0.263702	0.254743	210.158	242.907	243.952	171.656	216.661	202.945	270.119	224.422	249.855	219.009	359.751	269.158
ENSSSCG00000006169	680.572	-0.283243	0.134611	-2.10416	0.0353647	0.26384	0.475979	630.475	556.854	855.971	542.434	550.75	547.659	860.068	752.35	730.344	669.775	817.521	652.664
ENSSSCG00000016009	71.906	-0.521814	0.247934	-2.10465	0.0353218	0.26384	0.232867	59.6297	60.3449	51.3582	51.1154	67.81	65.0588	50.6474	161.37	72.0735	78.797	81.335	63.3313
ENSSSCG00000021418	349.599	0.434994	0.206751	2.10396	0.0353823	0.26384	0.186714	301.785	465.19	340.676	527.176	348.974	428.223	389.235	152.821	363.799	276.948	306.571	293.787
ENSSSCG00000005971	100.192	-0.291394	0.138639	-2.10182	0.035569	0.263974	0.280067	104.716	87.08	101.86	83.1579	84.3491	80.5953	101.295	118.623	125.614	100.814	120.96	93.2377
ENSSSCG00000015080	141.392	-0.365117	0.173742	-2.10149	0.0355979	0.263974	0.205686	139.621	95.4824	124.972	172.419	95.9264	109.726	116.301	175.263	165.426	180.77	150.157	170.643
ENSSSCG00000015446	138.823	0.366976	0.174689	2.10074	0.0356636	0.263974	0.40684	134.531	155.063	153.219	151.058	210.046	135.944	137.873	76.9448	118.063	100.814	148.071	144.255
ENSSSCG00000022888	76.8352	-0.310314	0.147613	-2.10221	0.0355345	0.263974	0.22183	77.0823	69.5112	74.4694	77.0546	47.9632	63.1168	86.2882	88.7003	95.4115	78.797	84.4633	79.1641
ENSSSCG00000028475	69.1877	0.30713	0.146197	2.1008	0.0356586	0.263974	0.30339	82.8999	77.9137	72.7575	75.5288	64.5022	82.5373	60.9645	61.9833	53.5403	70.6855	63.6082	63.3313
ENSSSCG00000011342	104.383	0.327413	0.156112	2.09729	0.0359679	0.265501	0.277208	106.897	101.593	112.988	110.623	120.735	145.654	67.5299	102.593	96.7844	115.878	88.6343	82.6825
ENSSSCG00000014791	132.458	-0.288684	0.137673	-2.09688	0.0360043	0.265501	0.358415	114.896	126.037	118.98	122.067	125.697	111.668	135.998	169.92	150.325	140.212	175.183	98.5153
ENSSSCG00000016653	101.561	0.298592	0.142458	2.096	0.0360819	0.265501	0.232687	114.169	122.981	90.7329	99.1792	124.043	120.407	104.109	79.0822	81.6833	96.1787	82.3778	103.793
ENSSSCG00000017014	260.56	0.449341	0.214377	2.09603	0.0360795	0.265501	0.440402	271.97	225.339	318.421	496.659	254.701	238.873	219.472	149.615	285.548	244.502	249.219	172.402
ENSSSCG00000016078	187.649	0.502832	0.240163	2.09371	0.0362859	0.266611	0.351801	107.624	219.228	237.104	325.003	241.47	190.321	191.335	135.722	142.088	95.0199	208.551	158.328
ENSSSCG00000004414	2117.14	0.440129	0.210347	2.0924	0.0364031	0.266979	0.252664	1607.82	3360.98	2173.31	1821.85	2904.25	2756.75	2115.94	1837.06	1289.77	1176.16	2129.31	2232.43
ENSSSCG00000012247	131.558	0.293255	0.140182	2.09196	0.0364425	0.266979	0.365308	121.441	167.285	137.811	139.614	178.622	127.205	135.06	103.662	108.453	108.925	134.516	116.107
ENSSSCG00000004156	267.592	-0.43349	0.207374	-2.09037	0.0365844	0.267236	0.242889	167.981	219.228	301.302	196.07	234.854	245.67	324.519	244.727	285.548	174.976	376.435	439.8
ENSSSCG00000030529	101.518	-0.265075	0.126803	-2.09045	0.0365775	0.267236	0.350346	103.261	97.774	85.5971	83.1579	100.888	83.5083	102.233	104.73	118.063	115.878	110.532	112.589
ENSSSCG00000011010	430.094	0.280103	0.134149	2.08801	0.0367973	0.26835	0.34582	433.406	406.373	469.072	443.255	664.869	419.484	386.421	377.243	348.698	400.938	457.77	353.6
ENSSSCG00000017339	339.312	0.276834	0.132616	2.08749	0.0368439	0.26835	0.30476	298.149	324.64	327.837	450.884	411.822	420.455	310.45	265.032	326.733	358.063	290.929	286.75
ENSSSCG00000018041	151.422	-0.367483	0.17613	-2.08643	0.0369394	0.268655	0.341128	150.529	115.343	160.922	140.377	107.504	117.494	180.08	122.898	210.729	214.374	126.174	170.643
ENSSSCG00000010313	906.725	0.250513	0.120216	2.08385	0.0371739	0.268874	0.588481	882.811	1128.22	770.373	989.503	937.763	1203.1	775.656	957.536	811.341	871.402	778.939	774.049
ENSSSCG00000012112	102.787	-0.324952	0.155947	-2.08374	0.0371841	0.268874	0.686421	94.535	108.468	107.852	77.0546	76.0796	83.5083	116.301	141.066	130.419	98.4963	101.147	98.5153
ENSSSCG00000012896	175.627	0.38192	0.183232	2.08435	0.0371285	0.268874	0.277208	136.712	258.185	173.762	237.267	191.853	193.234	165.073	100.456	166.799	136.736	157.456	189.994
ENSSSCG00000016364	89.3581	0.465738	0.22342	2.08459	0.0371069	0.268874	0.247592	139.621	116.107	66.7657	80.8692	89.3108	129.147	63.7782	71.6014	83.0561	112.402	56.3089	63.3313
ENSSSCG00000011794	174.327	0.21269	0.102173	2.08167	0.0373729	0.26985	0.217033	183.98	194.02	185.746	173.945	175.314	209.742	167.887	165.645	161.994	146.006	165.798	161.847
ENSSSCG00000024587	145.662	0.39061	0.187757	2.0804	0.037489	0.270298	0.205051	128.713	221.519	118.124	161.738	191.853	167.017	112.55	104.73	118.75	129.783	108.447	184.716
ENSSSCG00000026990	110.652	0.376056	0.180814	2.07979	0.0375449	0.270313	0.205051	95.9893	129.856	135.243	142.665	129.004	115.552	118.177	67.3267	85.8017	70.6855	112.618	124.903
ENSSSCG00000003569	78.8527	0.369693	0.178009	2.07682	0.0378179	0.270689	0.637544	103.261	102.357	96.7247	77.8175	62.8483	90.3055	57.2128	91.9063	76.1919	69.5268	68.822	49.2576
ENSSSCG00000003592	74.9914	-0.455225	0.219281	-2.07599	0.037895	0.270689	0.210857	58.9025	54.9979	102.716	60.2704	34.732	67.0009	81.5986	76.9448	102.962	83.4321	109.489	66.8497
ENSSSCG00000005066	199.74	0.25676	0.123541	2.07834	0.0376782	0.270689	0.242889	214.522	213.881	173.762	204.462	262.971	237.902	196.962	185.95	153.757	198.151	180.397	174.161
ENSSSCG00000009177	81.4235	0.355301	0.171018	2.07757	0.0377491	0.270689	0.203662	65.4473	101.593	83.8851	80.1063	110.812	106.813	57.2128	78.0135	67.955	66.0504	72.993	86.2009
ENSSSCG00000015859	141.168	-0.268214	0.129187	-2.07617	0.0378779	0.270689	0.298851	135.258	131.384	149.795	119.778	90.9647	138.857	169.763	157.096	161.307	136.736	160.585	142.495
ENSSSCG00000016853	376.476	0.23016	0.110883	2.0757	0.0379213	0.270689	0.268458	367.232	479.704	376.627	382.221	391.975	437.933	321.705	372.969	287.607	370.809	380.606	348.322
ENSSSCG00000012273	69.5033	0.320671	0.154576	2.07452	0.0380308	0.271084	0.34138	77.0823	82.4968	68.4776	90.7871	72.7718	70.885	60.9645	49.1592	62.4637	74.1619	66.7364	58.0537
ENSSSCG00000016916	1265.81	0.276083	0.133178	2.07304	0.0381682	0.271292	0.232867	1065.34	1789.72	1288.24	1196.25	1541.44	1439.06	1294.32	986.39	1040.6	1107.79	1223.15	1217.37
ENSSSCG00000027779	190.238	0.289698	0.139731	2.07326	0.0381478	0.271292	0.30476	210.886	191.729	171.194	267.784	213.354	201.974	147.253	158.164	203.179	196.993	158.499	161.847
ENSSSCG00000005983	88.0008	-0.663342	0.320382	-2.07047	0.0384083	0.271914	0.266431	85.8087	64.1642	48.7903	66.3738	62.8483	80.5953	64.7161	259.689	70.7006	74.1619	104.276	73.8865
ENSSSCG00000013857	125.801	0.327735	0.158343	2.06978	0.0384727	0.271914	0.333686	144.711	134.439	142.091	137.325	143.89	140.799	91.9157	94.0437	152.384	140.212	92.8054	94.9969
ENSSSCG00000018091	50673.8	0.369485	0.178482	2.07015	0.0384383	0.271914	0.364179	42761.8	59114.3	57773.7	50771.4	65762.5	66584.3	62668.7	36236.7	44479.6	27605.6	48532	45795.5
ENSSSCG00000028322	678.551	0.412255	0.199054	2.07107	0.0383519	0.271914	0.445348	551.211	538.521	920.168	1084.1	964.226	593.298	528.984	470.218	711.125	500.593	704.904	575.259
ENSSSCG00000013295	222.007	-0.328259	0.158696	-2.06848	0.0385949	0.272393	0.223444	191.979	151.244	231.968	190.729	193.507	219.452	244.796	245.796	212.102	173.817	286.758	321.934
ENSSSCG00000010238	168.375	-0.291419	0.141024	-2.06645	0.0387862	0.273358	0.428678	123.623	147.425	166.058	139.614	193.507	142.741	171.638	207.324	183.273	143.689	216.893	184.716
ENSSSCG00000002142	126.746	-0.312403	0.15133	-2.06438	0.0389816	0.273729	0.266333	143.257	99.3017	126.684	110.623	117.427	82.5373	151.942	144.272	140.715	156.435	138.687	109.071
ENSSSCG00000005671	585.499	0.274496	0.13303	2.06342	0.0390729	0.273729	0.288527	685.015	672.196	697.616	582.868	580.52	626.313	648.099	372.969	538.149	607.2	460.899	554.149
ENSSSCG00000005918	71.5688	0.372314	0.180608	2.06145	0.0392602	0.273729	0.351712	63.2657	93.1909	68.4776	98.4163	86.003	76.7112	54.3991	47.0218	76.1919	60.2565	75.0785	59.8129
ENSSSCG00000008137	263.458	0.269234	0.130651	2.06071	0.0393304	0.273729	0.239121	253.063	311.655	253.367	316.61	315.896	282.569	261.678	286.406	242.304	251.455	215.851	170.643
ENSSSCG00000012823	69.969	0.382913	0.185427	2.06503	0.0389197	0.273729	0.515595	63.2657	84.0245	61.6299	92.3129	74.4257	100.016	56.2749	55.5713	55.5995	82.2733	66.7364	47.4984
ENSSSCG00000014165	67.4182	0.37463	0.181784	2.06086	0.0393168	0.273729	0.225742	69.8104	99.3017	88.165	78.5804	56.2327	60.2037	60.0266	54.5026	47.3626	59.0978	63.6082	72.1273
ENSSSCG00000016077	2111.88	0.534395	0.25896	2.06362	0.0390535	0.273729	0.393585	1080.61	2633.02	2315.4	3777.96	2684.29	2500.4	2229.42	1301.65	1638.47	943.246	2227.33	2010.77
ENSSSCG00000017272	1193.62	0.25902	0.125622	2.06191	0.0392166	0.273729	0.220446	1111.15	1595.7	1142.72	1161.16	1344.62	1447.8	844.123	1237.53	1084.53	1071.87	1189.79	1092.46
ENSSSCG00000020777	223.47	0.322215	0.156265	2.06198	0.0392097	0.273729	0.709426	193.433	264.295	196.017	296.775	233.2	306.845	192.273	161.37	213.475	249.138	191.867	182.957
ENSSSCG00000014068	75.5668	0.367308	0.178331	2.05969	0.0394278	0.273819	0.272185	66.9017	98.5379	62.4858	74.0029	107.504	102.929	73.1574	67.3267	57.6588	67.2092	60.4799	68.6089
ENSSSCG00000020935	73.9245	-0.412307	0.200204	-2.05943	0.0394527	0.273819	0.305538	53.8122	54.9979	64.1978	73.24	69.464	67.0009	72.2194	127.173	83.0561	60.2565	100.105	61.5721
ENSSSCG00000009555	734.449	-0.187407	0.0910822	-2.05756	0.0396326	0.274308	0.220037	786.094	688.237	624.858	690.44	630.137	693.313	785.035	832.5	731.717	775.223	694.476	881.36
ENSSSCG00000030165	133.406	0.535583	0.260253	2.05793	0.0395967	0.274308	0.51631	174.526	100.066	100.149	201.41	140.582	228.191	87.2261	72.6701	94.0387	168.023	84.4633	149.532
ENSSSCG00000012123	150.377	0.300819	0.146333	2.05572	0.0398097	0.275154	0.268458	141.802	157.355	162.634	199.121	181.929	152.451	149.128	98.3184	120.122	129.783	160.585	151.291
ENSSSCG00000001549	1337.15	0.391626	0.191243	2.04779	0.0405803	0.276691	0.410779	1191.14	1677.44	1171.82	1464.04	1834.18	1765.33	666.857	1491.87	927.345	1256.12	1216.9	1382.73
ENSSSCG00000004524	416	0.220623	0.107672	2.04903	0.0404592	0.276691	0.338133	437.77	546.16	410.866	388.325	428.361	476.774	423.938	374.037	387.824	411.367	367.05	339.526
ENSSSCG00000006088	287.626	-0.291328	0.142129	-2.04974	0.04039	0.276691	0.361875	264.698	254.365	283.326	218.957	289.433	240.815	389.235	289.612	218.28	326.776	334.725	341.285
ENSSSCG00000006277	73.1904	0.493313	0.241	2.04694	0.0406641	0.276691	0.348232	82.1727	126.801	71.0456	56.4558	56.2327	119.436	42.2062	61.9833	58.3452	61.4153	82.3778	59.8129
ENSSSCG00000008675	243.834	0.300912	0.146839	2.04926	0.0404368	0.276691	0.517217	253.063	239.852	227.688	355.519	238.162	300.047	176.328	192.362	257.405	245.661	220.022	219.9
ENSSSCG00000010143	2440.96	0.321442	0.157053	2.04671	0.0406863	0.276691	0.357432	1956.15	2956.9	2447.22	2979.19	2849.68	3080.1	1948.99	1646.83	2544.54	1811.17	2208.56	2862.22
ENSSSCG00000010311	93.383	-0.411902	0.201224	-2.04698	0.0406597	0.276691	0.526155	98.1709	79.4414	103.572	61.0333	61.1944	76.7112	148.191	101.524	124.241	79.9558	79.2495	107.311
ENSSSCG00000012077	99.2593	-0.440651	0.214821	-2.05124	0.0402431	0.276691	0.217219	107.624	64.1642	71.9015	128.933	62.8483	67.0009	147.253	117.555	81.6833	119.354	108.447	114.348
ENSSSCG00000012700	71.6186	-0.394031	0.192478	-2.04715	0.0406434	0.276691	0.512126	77.0823	42.0123	65.9097	49.5896	72.7718	66.0299	84.4123	56.6399	94.7251	73.0031	92.8054	84.4417
ENSSSCG00000013285	178.773	0.244512	0.119258	2.05028	0.0403371	0.276691	0.55777	167.981	221.519	212.281	177.76	173.66	209.742	168.825	177.401	161.307	179.611	143.9	151.291
ENSSSCG00000014570	102.727	0.685559	0.334073	2.05212	0.0401575	0.276691	0.358415	84.3543	102.357	179.754	115.2	130.658	148.567	143.501	50.2279	92.6659	85.7497	18.7696	80.9233
ENSSSCG00000025638	79.9884	0.328481	0.160499	2.04663	0.0406948	0.276691	0.426186	105.443	91.6631	84.7411	100.705	71.1179	78.6532	54.3991	85.4943	74.8191	79.9558	67.7792	65.0905
ENSSSCG00000003402	446.021	0.342167	0.167373	2.04433	0.0409207	0.276725	0.323062	417.408	466.718	403.162	742.318	416.784	543.775	423.938	286.406	414.594	414.843	398.333	423.968
ENSSSCG00000007473	510.646	-0.176644	0.0863663	-2.04529	0.0408265	0.276725	0.282659	493.763	459.08	522.142	466.142	520.98	419.484	531.798	597.391	553.25	529.562	538.063	496.095
ENSSSCG00000016611	93.1953	-0.384967	0.188277	-2.04469	0.0408856	0.276725	0.332574	109.806	72.5667	104.428	58.7446	82.6952	55.3486	106.922	101.524	90.6066	103.131	114.703	117.867
ENSSSCG00000023052	160.264	-0.273026	0.133445	-2.04598	0.040758	0.276725	0.219958	143.984	147.425	178.042	143.428	137.274	119.436	181.955	203.049	165.426	136.736	188.739	177.679
ENSSSCG00000013249	275.329	-0.236708	0.115849	-2.04324	0.0410284	0.27708	0.333019	269.788	239.852	279.046	286.094	206.738	231.104	308.574	333.428	308.886	243.344	285.715	311.379
ENSSSCG00000010537	96.2524	0.429087	0.210073	2.04256	0.0410958	0.277162	0.255692	80.7183	154.3	87.309	130.459	92.6186	117.494	116.301	60.9147	83.0561	63.7329	90.7199	77.4049
ENSSSCG00000027287	99.9791	0.353668	0.173206	2.0419	0.0411619	0.277234	0.322874	101.807	104.649	97.5806	170.893	102.542	93.2186	90.0398	84.4256	77.5648	89.226	92.8054	94.9969
ENSSSCG00000001958	697.63	0.32048	0.157323	2.03709	0.0416409	0.278546	0.588176	618.84	662.266	695.048	703.409	851.76	1116.68	513.977	585.636	562.859	606.042	703.861	751.179
ENSSSCG00000014966	346.448	-0.416622	0.20451	-2.03717	0.0416329	0.278546	0.54063	376.685	264.295	398.882	215.905	332.435	191.292	461.454	306.711	318.496	330.252	452.557	508.409
ENSSSCG00000016682	70.5968	0.305391	0.149951	2.0366	0.0416901	0.278546	0.393585	69.8104	72.5667	71.0456	83.9208	86.003	87.3924	70.3436	56.6399	70.7006	59.0978	56.3089	63.3313
ENSSSCG00000017256	96.4116	-0.463201	0.227171	-2.03899	0.0414507	0.278546	0.726981	113.442	105.413	87.309	57.9817	81.0413	39.8121	134.122	94.0437	94.7251	125.148	104.276	119.626
ENSSSCG00000022828	1012.96	-0.351582	0.172627	-2.03665	0.0416847	0.278546	0.22984	735.191	676.016	986.934	858.281	1018.8	1068.13	928.536	1565.61	1057.08	822.733	1359.76	1078.39
ENSSSCG00000025541	416.68	0.536153	0.263119	2.03768	0.0415819	0.278546	0.431721	295.24	335.334	486.191	925.418	454.823	462.209	406.117	191.293	394.002	260.725	403.547	385.265
ENSSSCG00000004058	106.803	-0.526631	0.258726	-2.03547	0.0418031	0.278558	0.22046	133.803	70.2751	61.6299	70.9513	89.3108	98.0737	70.3436	154.958	85.8017	198.151	119.917	128.422
ENSSSCG00000011822	204.542	0.279111	0.137113	2.03563	0.0417873	0.278558	0.255671	169.436	258.948	201.153	257.866	243.124	216.539	217.596	156.027	175.036	192.357	188.739	177.679
ENSSSCG00000020830	1382.38	-0.387316	0.190463	-2.03355	0.0419971	0.27934	0.22183	978.073	873.091	1454.29	1028.41	1609.25	1245.83	1591.64	1575.23	1267.12	1040.58	1817.53	2107.52
ENSSSCG00000030491	169.938	-0.38083	0.187306	-2.0332	0.0420321	0.27934	0.242889	122.168	91.6631	143.803	151.058	172.006	205.858	176.328	190.225	156.502	168.023	229.407	232.215
ENSSSCG00000025744	360.34	0.241964	0.119046	2.03252	0.0421007	0.279426	0.210064	353.415	478.176	367.211	387.562	383.706	373.845	394.862	267.17	354.876	308.235	324.297	330.73
ENSSSCG00000009071	197.298	-0.289716	0.142683	-2.03048	0.0423074	0.280426	0.456206	181.071	207.006	172.05	148.006	203.43	157.306	272.933	232.972	189.45	229.438	208.551	165.365
ENSSSCG00000002429	487.814	-0.227244	0.112002	-2.02892	0.0424664	0.280738	0.368681	418.863	424.706	514.438	400.531	504.441	436.962	612.458	463.806	506.573	446.13	572.474	552.389
ENSSSCG00000009536	599.514	-0.370236	0.182473	-2.02898	0.0424599	0.280738	0.223444	486.491	383.457	473.352	500.473	673.139	621.457	497.095	845.325	540.894	553.897	709.075	909.507
ENSSSCG00000026729	134.23	-0.399139	0.196937	-2.02673	0.0426896	0.281841	0.248825	118.532	120.69	133.531	115.963	110.812	93.2186	123.805	102.593	163.367	110.084	215.851	202.308
ENSSSCG00000008452	423.642	0.2629	0.129941	2.02323	0.0430499	0.28236	0.296431	365.778	607.268	470.784	458.513	393.629	475.803	410.807	349.458	428.322	347.634	381.649	394.061
ENSSSCG00000013659	165.192	-0.499222	0.246737	-2.02329	0.043043	0.28236	0.226407	111.26	122.981	111.276	176.997	143.89	155.364	149.128	367.625	144.833	123.989	209.594	165.365
ENSSSCG00000016692	845.711	0.393687	0.194538	2.0237	0.0430007	0.28236	0.282659	708.285	947.95	1019.46	926.944	1308.24	855.475	943.542	431.746	819.578	586.342	911.37	689.607
ENSSSCG00000016878	426.563	0.5954	0.294093	2.02453	0.0429157	0.28236	0.259045	391.956	634.767	287.606	371.54	719.448	671.951	263.554	340.908	179.84	365.016	237.749	654.423
ENSSSCG00000024783	126.686	-0.269979	0.133339	-2.02475	0.0428933	0.28236	0.363576	106.897	113.815	125.828	112.149	120.735	109.726	157.57	134.653	133.851	99.655	147.029	158.328
ENSSSCG00000025440	626.286	0.270065	0.133574	2.02183	0.0431936	0.282932	0.418189	558.483	679.071	598.323	751.473	770.719	750.604	542.115	453.12	626.01	471.623	622.526	691.366
ENSSSCG00000016568	93.0741	0.49091	0.242929	2.0208	0.0433007	0.283263	0.358415	71.992	160.41	84.7411	138.851	82.6952	114.581	82.5365	64.1207	106.394	46.3512	93.8481	70.3681
ENSSSCG00000004832	491.899	0.201718	0.0998568	2.02008	0.0433753	0.283382	0.451162	480.674	550.743	485.335	514.969	549.096	577.761	417.372	443.501	428.322	446.13	562.046	446.837
ENSSSCG00000011941	159.651	-0.455858	0.225784	-2.019	0.0434875	0.283744	0.269358	125.804	109.996	124.972	111.386	200.122	137.886	248.547	164.576	162.68	90.3848	200.209	239.251
ENSSSCG00000005084	309.397	0.284708	0.141219	2.01607	0.0437923	0.283836	0.265825	258.88	385.749	355.228	351.705	353.935	333.062	310.45	198.774	295.844	246.82	295.1	327.212
ENSSSCG00000010451	123.63	-0.426587	0.211542	-2.01656	0.0437416	0.283836	0.323781	167.981	60.3449	101.005	99.9421	122.389	81.5663	160.383	131.447	147.579	117.037	135.558	158.328
ENSSSCG00000016744	131.858	0.234213	0.116176	2.01601	0.0437986	0.283836	0.600073	129.44	140.55	137.811	157.924	153.813	136.915	106.922	125.035	126.3	133.26	114.703	119.626
ENSSSCG00000023643	1898.74	0.436463	0.216287	2.01798	0.0435938	0.283836	0.34582	1347.49	2778.16	2103.98	2496.26	2087.23	2289.68	2143.14	969.291	1796.35	1032.47	1888.43	1852.44
ENSSSCG00000027294	425.574	0.211824	0.104982	2.01772	0.0436201	0.283836	0.218077	431.952	502.62	387.755	462.328	509.402	450.557	439.882	325.947	409.103	416.002	393.119	378.228
ENSSSCG00000027952	349.595	0.534667	0.265264	2.0156	0.0438413	0.283836	0.460871	413.045	362.069	237.96	473.771	433.323	562.225	197.9	282.131	262.897	566.643	204.38	198.79
ENSSSCG00000015393	88.9249	0.28814	0.142994	2.01505	0.0438994	0.283845	0.217219	102.534	106.176	103.572	97.6534	82.6952	94.1896	75.9711	94.0437	85.1153	63.7329	92.8054	68.6089
ENSSSCG00000005955	115.287	0.321332	0.159518	2.01439	0.0439686	0.283926	0.334834	99.6253	109.232	175.474	125.881	130.658	129.147	100.357	85.4943	107.767	103.131	119.917	96.7561
ENSSSCG00000004846	72.8439	-0.592598	0.294473	-2.0124	0.0441777	0.284123	0.230181	39.9956	42.7761	59.062	63.3221	76.0796	67.0009	73.1574	56.6399	65.2093	44.0336	135.558	151.291
ENSSSCG00000005441	122.515	-0.324964	0.161477	-2.01245	0.0441727	0.284123	0.332834	122.168	80.2052	140.379	102.231	112.465	94.1896	111.612	127.173	133.164	126.307	163.713	156.569
ENSSSCG00000007484	452.59	0.450961	0.224233	2.01113	0.0443117	0.284123	0.454948	605.751	531.646	285.894	572.951	539.173	598.153	252.299	356.939	282.116	585.184	333.682	487.299
ENSSSCG00000009881	115.641	-0.509699	0.253608	-2.0098	0.0444528	0.284123	0.418834	178.889	71.0389	93.3008	81.6321	79.3874	67.0009	152.88	122.898	103.649	200.469	134.516	102.034
ENSSSCG00000011020	401.799	-0.350046	0.174159	-2.00992	0.0444394	0.284123	0.232687	362.869	284.92	432.265	299.063	314.242	424.339	367.663	337.702	564.919	424.113	397.29	612.202
ENSSSCG00000011233	154.37	0.307985	0.153168	2.01076	0.0443509	0.284123	0.304557	155.619	187.909	166.058	150.295	180.275	181.582	109.736	132.516	102.962	142.53	179.354	163.606
ENSSSCG00000015116	133.439	-0.468203	0.232545	-2.01339	0.0440734	0.284123	0.233131	107.624	80.9691	124.116	124.355	74.4257	160.219	130.37	254.345	152.384	151.8	143.9	96.7561
ENSSSCG00000024685	92.5762	-0.656446	0.326338	-2.01156	0.0442668	0.284123	0.395985	75.628	90.1354	65.9097	40.4346	133.966	27.1888	114.426	82.2882	102.276	64.8916	178.311	135.459
ENSSSCG00000004216	716.814	0.544872	0.271491	2.00696	0.0447534	0.285681	0.358415	450.132	904.41	836.283	1094.02	889.8	927.331	553.37	282.131	582.765	340.681	838.377	902.47
ENSSSCG00000017940	202.216	-0.377485	0.1883	-2.0047	0.044995	0.286748	0.239832	161.437	139.786	190.881	175.471	191.853	194.205	197.9	229.766	221.712	136.736	231.492	355.359
ENSSSCG00000028377	66.8193	-0.402063	0.200598	-2.00433	0.045035	0.286748	0.268265	57.4482	70.2751	78.7493	44.2492	49.6171	42.7252	76.909	82.2882	63.8365	55.6214	88.6343	91.4785
ENSSSCG00000000657	331.633	-0.362745	0.181089	-2.00313	0.0451637	0.287202	0.242889	373.049	224.575	355.228	219.72	274.548	291.308	239.168	376.175	338.402	406.732	428.573	452.115
ENSSSCG00000000458	398.881	0.215456	0.107642	2.00159	0.045329	0.287523	0.219589	397.047	501.856	379.195	401.294	428.361	462.209	376.104	367.625	308.2	410.208	392.077	362.396
ENSSSCG00000028414	87.2956	0.427079	0.213343	2.00185	0.0453014	0.287523	0.469093	69.8104	107.704	83.8851	121.304	133.966	84.4794	98.4811	56.6399	58.3452	55.6214	87.5916	89.7193
ENSSSCG00000011616	272.415	0.282793	0.141362	2.0005	0.0454466	0.287905	0.40242	277.06	352.903	275.623	360.097	243.124	282.569	202.59	271.444	252.6	307.077	211.68	232.215
ENSSSCG00000000697	939.357	-0.23027	0.115219	-1.99854	0.0456582	0.288777	0.22984	747.553	763.096	870.522	857.518	929.494	1021.52	951.046	1099.67	1101.01	794.923	1013.56	1122.37
ENSSSCG00000002013	282.726	0.325587	0.163117	1.99604	0.04593	0.288777	0.219589	243.609	325.404	289.318	434.863	302.664	292.279	259.802	185.95	324.674	254.931	229.407	249.807
ENSSSCG00000006358	843.78	0.314728	0.157642	1.99648	0.045882	0.288777	0.525667	689.378	993.781	800.332	933.81	1056.84	1136.1	792.538	611.284	665.135	650.075	752.871	1043.21
ENSSSCG00000006480	88.268	0.354557	0.177577	1.99664	0.0458644	0.288777	0.228923	67.6289	113.051	78.7493	122.067	104.196	110.697	84.4123	64.1207	87.1746	83.4321	75.0785	68.6089
ENSSSCG00000011810	108.455	0.337903	0.169254	1.99643	0.0458875	0.288777	0.439943	123.623	119.162	97.5806	165.553	112.465	107.784	98.4811	92.975	81.6833	123.989	104.276	73.8865
ENSSSCG00000021354	95.3423	0.304224	0.152319	1.99728	0.0457944	0.288777	0.370522	106.17	109.996	105.284	109.86	120.735	83.5083	109.736	91.9063	84.4289	68.368	85.5061	68.6089
ENSSSCG00000016409	166.925	-0.238641	0.119593	-1.99545	0.0459938	0.288816	0.323781	167.254	131.384	161.778	160.213	137.274	156.335	154.756	199.843	166.112	171.499	190.825	205.827
ENSSSCG00000011022	649.291	-0.29633	0.148571	-1.99453	0.0460939	0.289082	0.266431	705.376	539.285	719.015	444.018	560.673	527.268	718.443	745.937	821.637	600.248	565.174	844.417
ENSSSCG00000013848	227.31	-0.235437	0.11811	-1.99336	0.0462219	0.289522	0.235271	191.979	165.758	210.569	231.164	224.931	229.162	248.547	269.307	231.321	209.739	246.091	269.158
ENSSSCG00000011103	729.531	-0.297763	0.149434	-1.99261	0.0463038	0.289673	0.266206	635.566	468.246	593.188	635.51	881.531	719.531	777.531	795.097	949.31	623.423	864.446	810.992
ENSSSCG00000006769	149.456	0.458131	0.230162	1.99047	0.0465393	0.290783	0.473322	119.259	218.464	148.939	189.203	152.159	207.8	137.873	70.5328	91.9795	111.243	187.696	158.328
ENSSSCG00000018061	267256	-0.436919	0.21964	-1.98925	0.0466739	0.291261	0.242889	187822	143075	209091	207281	326112	289182	344069	228275	241733	228864	343751	457820
ENSSSCG00000008974	198.434	-0.343063	0.172657	-1.98696	0.0469263	0.292472	0.236049	168.709	147.425	160.066	178.523	215.007	179.64	236.355	223.354	174.349	142.53	254.433	300.823
ENSSSCG00000016076	68.7602	0.310271	0.156418	1.98359	0.0473012	0.294312	0.30476	77.8095	76.386	65.9097	85.4467	77.7335	72.827	55.337	44.8845	66.5822	63.7329	69.8647	68.6089
ENSSSCG00000029413	162.903	-0.300006	0.151269	-1.98325	0.047339	0.294312	0.311501	138.894	143.606	204.577	124.355	110.812	151.48	175.39	193.431	180.527	147.165	198.124	186.475
ENSSSCG00000010026	150.31	-0.365362	0.184539	-1.97986	0.0477189	0.296307	0.542407	181.798	96.2463	178.042	109.86	110.812	110.697	171.638	138.928	183.273	196.993	174.14	151.291
ENSSSCG00000021072	91.6049	-0.356356	0.180121	-1.97842	0.047881	0.296945	0.327371	90.1718	85.5523	100.149	67.8996	81.0413	54.3775	91.9157	113.28	74.8191	114.719	102.19	123.144
ENSSSCG00000022901	97.1139	0.334592	0.169274	1.97663	0.0480836	0.297833	0.296643	93.8078	110.76	105.284	125.881	100.888	114.581	108.798	53.4339	100.216	91.5436	79.2495	80.9233
ENSSSCG00000016062	249.486	0.442766	0.224266	1.97429	0.0483488	0.298829	0.467758	191.979	302.488	344.1	371.54	294.395	218.481	155.694	144.272	270.447	159.912	222.107	318.416
ENSSSCG00000029421	248.662	0.403517	0.204399	1.97416	0.0483637	0.298829	0.264466	243.609	339.154	220.84	303.641	279.51	314.613	275.747	172.057	195.628	324.458	189.782	124.903
ENSSSCG00000017289	485.924	-0.252066	0.127727	-1.97347	0.048442	0.298945	0.268458	376.685	375.055	507.591	447.069	484.594	470.948	485.84	465.944	514.81	447.289	641.296	613.961
ENSSSCG00000012435	196.157	0.274139	0.138987	1.97241	0.0485628	0.299321	0.217033	166.527	249.018	192.593	202.173	253.047	227.22	210.093	154.958	161.994	157.594	193.953	184.716
ENSSSCG00000007188	341.984	0.369098	0.187389	1.96968	0.0488745	0.299878	0.361875	275.606	479.704	394.602	435.625	448.208	277.714	295.443	239.384	301.336	214.374	333.682	408.135
ENSSSCG00000011272	77.4508	-0.345702	0.175498	-1.96984	0.0488573	0.299878	0.368681	64.7201	66.4558	63.3418	79.3433	66.1561	69.914	96.6052	123.967	71.387	88.0672	76.1213	63.3313
ENSSSCG00000013837	210.278	-0.314277	0.15957	-1.96953	0.0488924	0.299878	0.411698	222.521	200.131	176.33	157.161	181.929	186.437	188.521	330.222	198.374	216.692	267.989	197.031
ENSSSCG00000014304	246.159	0.227449	0.115483	1.96955	0.04889	0.299878	0.292992	211.613	281.1	260.215	263.206	276.202	299.076	218.534	227.628	227.203	205.104	209.594	274.435
ENSSSCG00000019350	83.4723	-0.650358	0.330302	-1.96898	0.0489557	0.299898	0.30476	34.9052	30.5544	41.9426	75.5288	130.658	78.6532	75.0332	137.859	58.3452	91.5436	114.703	131.94
ENSSSCG00000013017	108.496	0.465899	0.237063	1.9653	0.0493799	0.302128	0.362458	116.351	164.994	85.5971	170.13	94.2725	123.32	72.2194	110.074	104.335	133.26	55.2661	72.1273
ENSSSCG00000001087	125.489	0.357641	0.182049	1.96453	0.0494692	0.302305	0.33934	141.075	165.758	152.363	160.975	104.196	120.407	121.929	66.2581	141.401	99.655	115.746	116.107
ENSSSCG00000030302	147.703	0.528813	0.26982	1.95987	0.0500111	0.305244	0.329394	99.6253	208.534	106.996	307.455	142.236	180.611	97.5432	98.3184	141.401	82.2733	149.114	158.328
ENSSSCG00000001379	567.789	0.357288	0.182358	1.95927	0.0500813	0.305301	0.306761	469.039	857.05	478.488	850.652	583.828	587.471	471.771	654.031	445.483	468.147	546.405	401.098
ENSSSCG00000008136	1295.67	0.139511	0.0712868	1.95703	0.0503436	0.306155	0.505267	1291.49	1286.34	1300.22	1322.9	1422.36	1530.34	1174.27	1220.43	1280.16	1184.27	1272.16	1263.11
ENSSSCG00000012625	337.591	0.328473	0.167837	1.9571	0.0503359	0.306155	0.346174	269.061	363.597	338.964	389.85	378.744	514.644	382.669	262.895	262.21	232.915	310.742	344.804
ENSSSCG00000023091	742.73	0.329486	0.168497	1.95545	0.0505306	0.30692	0.241722	644.292	863.161	689.912	1001.71	934.456	834.112	892.895	475.562	729.658	689.474	663.193	494.336
ENSSSCG00000008504	294.859	-0.258398	0.132251	-1.95385	0.0507189	0.307691	0.397568	298.876	229.922	329.549	258.629	286.125	205.858	322.643	313.123	309.573	310.553	284.673	388.784
ENSSSCG00000010823	214.432	0.353519	0.181076	1.95232	0.0509	0.308416	0.358318	155.619	287.211	218.272	276.176	267.932	239.844	197.9	139.997	182.586	166.864	264.86	175.92
ENSSSCG00000000455	162.282	-0.464451	0.238297	-1.94904	0.0512902	0.308985	0.487491	137.439	170.341	206.289	111.386	94.2725	98.0737	245.734	244.727	160.621	144.847	221.064	112.589
ENSSSCG00000001930	925.246	0.348577	0.178825	1.94926	0.0512639	0.308985	0.480895	954.076	1140.44	737.847	1135.98	901.377	1344.87	763.463	974.635	740.641	614.153	659.022	1136.44
ENSSSCG00000022958	127.376	-0.302627	0.155278	-1.94894	0.0513022	0.308985	0.304244	152.71	113.051	118.124	99.9421	102.542	99.0448	168.825	128.241	164.739	132.101	136.601	112.589
ENSSSCG00000025162	3929.23	-1.19159	0.610773	-1.95096	0.0510616	0.308985	0.274515	1288.58	873.091	2143.35	2448.96	6471.72	1133.19	1215.54	5158.51	2031.1	11410.5	5348.3	7627.9
ENSSSCG00000028542	541.322	-0.308419	0.15819	-1.94967	0.0512149	0.308985	0.242889	464.676	442.275	411.722	472.245	563.981	546.688	477.399	654.031	607.476	411.367	627.74	816.27
ENSSSCG00000005575	142.353	0.214898	0.110329	1.94779	0.0514399	0.309071	0.232687	155.619	160.41	143.803	169.368	152.159	135.944	133.184	134.653	126.987	140.212	134.516	121.385
ENSSSCG00000008735	1073.68	-0.265761	0.136419	-1.94811	0.0514014	0.309071	0.242889	930.806	751.638	1055.41	931.521	1071.73	1109.88	938.853	1382.87	1042.66	1008.14	1381.65	1278.94
ENSSSCG00000016033	89.0995	-0.370145	0.190404	-1.94399	0.0518962	0.31144	0.717181	105.443	90.8993	84.7411	51.1154	74.4257	58.2616	108.798	97.2497	96.7844	77.6382	109.489	114.348
ENSSSCG00000006642	113.383	-0.271794	0.139967	-1.94184	0.0521563	0.312626	0.537275	103.261	109.232	130.108	91.55	81.0413	99.0448	135.06	126.104	128.359	133.26	102.19	121.385
ENSSSCG00000003085	232.01	0.266926	0.137541	1.9407	0.0522945	0.31308	0.376366	224.702	238.324	260.215	294.486	228.239	270.917	191.335	158.164	238.186	221.327	190.825	267.399
ENSSSCG00000002266	1221.94	-0.214956	0.110851	-1.93915	0.0524833	0.313835	0.24754	1074.06	1024.34	1215.48	1045.96	1199.08	1229.32	1102.99	1591.26	1225.94	1166.89	1493.23	1294.77
ENSSSCG00000000708	166.752	0.444181	0.229512	1.93533	0.0529499	0.31581	0.48861	214.522	206.242	121.548	207.513	162.083	240.815	110.674	136.791	143.461	245.661	93.8481	117.867
ENSSSCG00000012713	281.098	0.234931	0.12145	1.93439	0.0530656	0.31581	0.241722	265.425	326.932	285.894	344.075	294.395	310.729	316.077	251.139	254.66	266.519	263.818	193.512
ENSSSCG00000014014	298.684	-0.203409	0.10515	-1.93447	0.0530552	0.31581	0.380699	288.695	274.226	298.734	279.228	281.164	243.728	370.476	270.376	330.165	330.252	284.673	332.489
ENSSSCG00000017146	241.33	-0.382767	0.197851	-1.93462	0.0530372	0.31581	0.529318	269.788	209.298	247.375	168.605	170.352	191.292	218.534	323.81	306.141	393.985	208.551	188.235
ENSSSCG00000007244	160.244	0.2298	0.118933	1.93219	0.0533364	0.31592	0.363576	149.802	187.909	190.881	183.863	170.352	155.364	160.383	153.89	137.283	165.705	135.558	131.94
ENSSSCG00000011752	232.597	0.180601	0.0934065	1.9335	0.0531749	0.31592	0.256167	258.153	262.768	242.24	257.103	231.547	231.104	213.845	211.598	241.618	220.168	211.68	209.345
ENSSSCG00000014063	185.784	0.340656	0.176274	1.93254	0.0532932	0.31592	0.242889	185.434	232.213	218.272	197.595	211.7	201.003	229.789	203.049	132.478	166.864	103.233	147.773
ENSSSCG00000027477	100.32	-0.345627	0.178843	-1.93257	0.0532889	0.31592	0.477508	118.532	84.0245	100.149	71.7142	81.0413	72.827	76.909	132.516	105.708	128.625	120.96	110.83
ENSSSCG00000006785	164.241	-0.2816	0.145791	-1.93154	0.0534164	0.316021	0.267822	110.533	142.842	142.947	168.605	147.197	175.756	162.259	206.255	166.799	149.483	178.311	219.9
ENSSSCG00000012846	96.2921	0.398215	0.206519	1.92822	0.0538276	0.317703	0.248825	110.533	105.413	81.3172	159.45	104.196	95.1607	81.5986	49.1592	98.1572	104.29	72.993	93.2377
ENSSSCG00000014633	254.244	0.349557	0.181284	1.92823	0.0538267	0.317703	0.346201	257.426	336.862	210.569	341.024	269.586	291.308	228.851	193.431	206.611	311.712	144.943	258.603
ENSSSCG00000000536	193.456	0.227766	0.118266	1.92587	0.0541204	0.319056	0.30476	198.523	207.77	208.001	210.565	215.007	211.684	175.39	165.645	158.562	154.118	231.492	184.716
ENSSSCG00000022227	800.717	-0.204787	0.1064	-1.92469	0.0542681	0.319551	0.256167	713.375	637.059	784.925	707.224	818.682	805.953	752.208	957.536	877.237	716.126	955.165	883.119
ENSSSCG00000005491	98.8088	-0.381978	0.198652	-1.92285	0.0544991	0.320158	0.325362	85.8087	64.1642	76.1814	111.386	90.9647	83.5083	83.4744	132.516	95.4115	91.5436	100.105	170.643
ENSSSCG00000024257	136.612	0.320666	0.166745	1.9231	0.054468	0.320158	0.429533	138.894	177.215	125.828	157.924	142.236	168.959	105.046	113.28	120.809	181.928	115.746	91.4785
ENSSSCG00000008242	194.12	0.241104	0.125451	1.92189	0.0546195	0.320268	0.248825	199.251	219.992	196.873	229.638	203.43	209.742	213.845	153.89	175.036	144.847	164.756	218.141
ENSSSCG00000010438	270.574	0.266226	0.138538	1.92168	0.0546456	0.320268	0.297711	279.242	290.267	256.791	312.033	344.012	293.25	285.126	212.667	223.085	193.516	321.169	235.733
ENSSSCG00000009249	211.03	-0.348955	0.181822	-1.91921	0.0549575	0.320807	0.251936	141.075	132.912	176.33	204.462	253.047	208.771	210.093	256.483	226.517	164.547	278.416	279.713
ENSSSCG00000009592	107.381	0.560203	0.291919	1.91903	0.0549803	0.320807	0.54947	101.807	175.688	73.6135	80.8692	109.158	224.307	69.4057	60.9147	77.5648	107.766	66.7364	140.736
ENSSSCG00000011478	163.703	-0.40644	0.211806	-1.91893	0.0549936	0.320807	0.282865	190.524	107.704	119.836	100.705	129.004	196.147	135.06	218.01	155.13	258.408	176.226	177.679
ENSSSCG00000011708	112.316	0.312759	0.162901	1.91994	0.0548658	0.320807	0.275695	125.804	145.897	101.86	130.459	112.465	132.06	100.357	87.6316	120.809	132.101	84.4633	73.8865
ENSSSCG00000005366	92.0128	0.355293	0.185477	1.91556	0.0554207	0.321079	0.259045	122.168	123.745	101.005	109.097	74.4257	85.4504	86.2882	56.6399	68.6414	111.243	79.2495	86.2009
ENSSSCG00000009430	1038.33	0.301374	0.157129	1.918	0.0551106	0.321079	0.365308	815.182	1232.87	1127.31	1390.03	1270.2	1041.91	960.425	708.534	985.69	731.19	1030.24	1166.35
ENSSSCG00000011082	75.1429	-0.292769	0.152839	-1.91553	0.0554247	0.321079	0.742141	55.9938	68.7474	61.6299	78.5804	72.7718	67.9719	94.7294	79.0822	72.0735	71.8443	93.8481	84.4417
ENSSSCG00000011602	337.893	-0.223088	0.116451	-1.91572	0.055401	0.321079	0.266333	306.875	245.963	303.87	339.498	355.589	318.497	374.228	323.81	333.597	347.634	361.837	443.319
ENSSSCG00000016750	98.0919	0.316859	0.165343	1.91637	0.0553174	0.321079	0.363576	105.443	132.148	79.6053	138.851	104.196	92.2476	85.3503	81.2195	100.216	92.7024	77.164	87.9601
ENSSSCG00000024445	193.389	0.205533	0.107198	1.91732	0.0551971	0.321079	0.228923	178.162	223.047	231.968	205.988	201.776	203.916	179.142	166.714	199.746	178.452	179.354	172.402
ENSSSCG00000011074	770.204	-0.205462	0.107368	-1.91362	0.0556684	0.322118	0.461586	780.277	607.268	784.925	781.227	575.558	761.285	848.813	808.989	827.129	870.243	884.258	712.477
ENSSSCG00000006231	240.227	-0.320167	0.167354	-1.91311	0.0557333	0.322122	0.263793	258.153	184.09	249.087	178.523	178.622	234.989	226.037	319.535	329.479	295.489	244.005	184.716
ENSSSCG00000001646	162.881	-0.284597	0.149227	-1.90714	0.0565024	0.322217	0.347037	175.98	164.994	159.211	134.273	142.236	103.9	167.887	218.01	170.231	161.07	200.209	156.569
ENSSSCG00000001824	78.6853	-0.327829	0.171939	-1.90666	0.0565641	0.322217	0.374228	78.5367	73.3305	47.0784	62.5592	82.6952	76.7112	86.2882	75.8762	90.6066	113.56	81.335	75.6457
ENSSSCG00000001852	112.116	0.372157	0.195307	1.90549	0.0567159	0.322217	0.305948	110.533	152.772	99.2926	142.665	89.3108	164.104	71.2815	121.829	105.708	117.037	96.9764	73.8865
ENSSSCG00000002843	168.58	0.240319	0.125808	1.9102	0.0561075	0.322217	0.317034	161.437	177.979	178.042	219.72	191.853	166.046	178.204	129.31	151.011	140.212	158.499	170.643
ENSSSCG00000003506	329.826	0.36282	0.190455	1.90501	0.0567786	0.322217	0.311501	263.243	407.901	316.709	395.191	425.053	418.513	306.698	157.096	338.402	271.154	286.758	371.192
ENSSSCG00000006062	2046.53	0.201843	0.105603	1.91134	0.055961	0.322217	0.721762	1960.51	2190.75	2162.18	2069.79	2523.86	2232.39	2000.57	1941.79	1740.06	1509.89	2215.86	2010.77
ENSSSCG00000006501	307.224	0.281531	0.147635	1.90694	0.0565277	0.322217	0.265825	322.146	434.636	297.022	335.683	319.203	314.613	359.221	284.268	272.506	301.283	203.338	242.77
ENSSSCG00000007381	1169.43	0.188201	0.0986228	1.90829	0.0563535	0.322217	0.655427	985.345	1194.68	1327.61	1325.19	1276.81	1363.32	1029.83	1067.61	1088.65	997.709	1173.1	1203.29
ENSSSCG00000008909	220.682	0.279749	0.146651	1.90759	0.0564449	0.322217	0.408846	200.705	231.449	267.063	233.453	282.818	241.786	208.217	157.096	239.558	158.753	246.091	181.198
ENSSSCG00000011799	68.3336	-2.16391	1.13345	-1.90913	0.0562448	0.322217	NA	0.727192	9.16631	56.4941	11.4438	52.9249	19.4205	523.357	9.6181	71.387	2.31756	43.7958	19.3512
ENSSSCG00000011959	1371.8	-0.312332	0.1637	-1.90795	0.056397	0.322217	0.469093	1512.56	1277.94	1455.15	910.16	1106.46	1079.78	1598.21	2083.92	1297.32	1610.7	1173.1	1356.34
ENSSSCG00000012229	69.0211	-0.666945	0.34933	-1.90921	0.0562352	0.322217	0.271509	100.352	81.733	41.0866	41.9604	26.4625	27.1888	94.7294	131.447	70.0142	101.973	76.1213	35.184
ENSSSCG00000013178	83.8907	0.32966	0.173025	1.90527	0.0567445	0.322217	0.418189	98.1709	112.287	71.0456	90.0242	84.3491	103.9	60.9645	86.5629	72.0735	99.655	62.5654	65.0905
ENSSSCG00000013442	104	0.326497	0.171295	1.90606	0.056643	0.322217	0.270118	119.259	134.439	117.268	113.675	102.542	109.726	98.4811	90.8377	118.75	114.719	66.7364	61.5721
ENSSSCG00000014627	67.1568	0.413524	0.216486	1.91016	0.0561123	0.322217	0.369746	75.628	73.3305	65.9097	98.4163	64.5022	84.4794	59.0886	45.9532	76.8784	83.4321	44.8386	33.4248
ENSSSCG00000016781	156.3	-0.282047	0.147915	-1.90682	0.0565437	0.322217	0.263322	142.53	137.495	130.108	138.088	148.851	151.48	128.494	223.354	183.959	199.31	151.2	140.736
ENSSSCG00000000207	4750.65	0.229744	0.120764	1.90242	0.0571165	0.322931	0.267822	4299.89	5459.3	4647.06	4900.98	5930.9	5535.83	5334.86	3587.55	4050.53	4686.1	4702.83	3872
ENSSSCG00000006141	4952.35	-0.503901	0.264923	-1.90207	0.0571622	0.322931	0.681802	4190.81	2810.24	4744.64	5921.76	4169.49	2742.18	4837.77	5147.82	9242.56	4092.81	8528.71	2999.44
ENSSSCG00000017403	502.874	0.339831	0.178539	1.9034	0.056988	0.322931	0.530373	484.31	536.993	374.915	668.315	516.018	791.387	437.068	416.785	456.465	595.613	388.948	367.673
ENSSSCG00000021296	609.318	-0.27417	0.144073	-1.90299	0.057042	0.322931	0.257251	565.028	483.523	506.735	482.926	663.215	608.834	820.676	502.279	586.197	648.916	613.141	830.343
ENSSSCG00000011395	768.403	-0.221372	0.116448	-1.90103	0.0572982	0.323335	0.266431	761.37	536.229	736.135	706.461	742.603	774.88	679.05	827.157	847.721	772.906	942.652	893.674
ENSSSCG00000008346	494.462	-0.254838	0.1342	-1.89894	0.0575727	0.324518	0.498569	434.134	421.65	443.393	413.501	520.98	471.919	624.651	445.639	452.347	432.225	620.44	652.664
ENSSSCG00000003652	76.0393	0.337213	0.177757	1.89704	0.0578224	0.324926	0.350061	74.1736	100.829	71.0456	77.0546	79.3874	104.871	44.082	75.8762	63.8365	73.0031	70.9075	77.4049
ENSSSCG00000016036	143.409	0.263772	0.139121	1.89599	0.0579609	0.324926	0.333272	149.074	185.618	120.692	161.738	162.083	159.248	106.922	136.791	119.436	146.006	150.157	123.144
ENSSSCG00000024844	93.0658	-0.328676	0.17327	-1.8969	0.0578409	0.324926	0.444179	83.6271	92.427	85.5971	95.3646	76.0796	61.1747	97.5432	70.5328	119.436	133.26	103.233	98.5153
ENSSSCG00000029162	122.943	0.276404	0.145788	1.89593	0.0579693	0.324926	0.289394	117.078	135.203	126.684	156.398	137.274	138.857	138.811	102.593	133.164	96.1787	92.8054	100.274
ENSSSCG00000030605	187.175	0.237454	0.125235	1.89607	0.0579504	0.324926	0.265825	173.072	237.56	187.458	210.565	203.43	206.829	173.514	145.34	194.942	184.246	186.654	142.495
ENSSSCG00000014042	154.297	0.277983	0.146675	1.89523	0.0580617	0.325081	0.497845	167.254	198.603	149.795	196.833	130.658	170.901	181.018	125.035	147.579	121.672	135.558	126.663
ENSSSCG00000009370	581.485	0.304537	0.160744	1.89455	0.0581519	0.325222	0.359458	537.395	786.775	459.656	517.258	750.872	805.953	453.951	457.394	591.689	582.866	492.181	541.834
ENSSSCG00000004106	326.464	0.179895	0.0949911	1.89381	0.0582498	0.325407	0.365308	320.692	334.57	339.82	353.23	365.513	369.961	254.175	325.947	323.301	324.458	313.87	292.027
ENSSSCG00000008358	642.884	0.164807	0.0870622	1.89298	0.0583605	0.325662	0.254466	640.656	756.985	695.904	715.616	633.445	628.255	637.782	649.756	540.894	597.93	573.516	643.868
ENSSSCG00000013592	206.799	0.253489	0.133956	1.89233	0.0584464	0.325779	0.418189	165.8	236.033	198.585	272.361	219.969	257.322	188.521	172.057	200.433	196.993	183.525	189.994
ENSSSCG00000012270	284.464	0.272155	0.143923	1.89098	0.0586275	0.326425	0.376366	290.15	377.347	240.528	332.632	304.318	321.41	204.465	271.444	268.388	330.252	221.064	251.566
ENSSSCG00000001868	415.281	0.273838	0.145189	1.88608	0.0592848	0.326817	0.282659	347.598	566.784	438.257	487.504	415.13	469.006	417.372	281.062	363.113	338.364	403.547	455.633
ENSSSCG00000004578	5175.66	-0.286219	0.151752	-1.8861	0.0592813	0.326817	0.333272	5429.94	4137.83	3948.59	6535.15	4283.61	3646.21	6967.77	5409.65	5525.63	5690.77	4736.2	5796.57
ENSSSCG00000008241	135.584	-0.301308	0.159571	-1.88824	0.058994	0.326817	0.317034	127.986	103.121	151.507	125.118	122.389	100.016	139.749	184.881	183.273	121.672	123.045	144.255
ENSSSCG00000008414	246.729	0.219474	0.116345	1.88642	0.0592387	0.326817	0.288527	246.518	322.349	267.063	259.392	258.009	238.873	261.678	212.667	225.144	190.04	245.048	233.974
ENSSSCG00000009526	239.084	-0.342399	0.181457	-1.88694	0.0591678	0.326817	0.296007	231.974	221.519	259.359	175.471	196.815	177.698	342.339	338.771	197.001	239.867	185.611	302.583
ENSSSCG00000011534	115.473	0.539796	0.28576	1.88898	0.0588946	0.326817	0.502567	103.988	103.121	66.7657	250.237	87.6569	208.771	95.6673	95.1124	94.0387	113.56	87.5916	79.1641
ENSSSCG00000011594	152.315	0.261251	0.138279	1.88931	0.0588506	0.326817	0.365918	170.163	182.562	178.042	131.985	147.197	188.379	151.004	148.546	138.656	159.912	129.302	102.034
ENSSSCG00000014934	95.1903	0.343431	0.181811	1.88895	0.058899	0.326817	0.602814	85.8087	77.9137	106.14	129.696	122.389	116.523	56.2749	83.3569	78.2512	101.973	90.7199	93.2377
ENSSSCG00000017198	1935.55	0.296874	0.157241	1.88801	0.0590242	0.326817	0.311481	1767.08	2037.98	2150.2	2458.12	2492.43	1897.39	2069.04	1140.28	1738	1523.79	1721.59	2230.67
ENSSSCG00000010155	69.7559	0.296216	0.157125	1.88522	0.0593996	0.327089	0.239658	66.9017	80.2052	74.4694	86.9725	81.0413	70.885	73.1574	66.2581	59.0316	59.0978	46.9241	72.1273
ENSSSCG00000014283	130.129	-0.331566	0.175941	-1.88453	0.0594931	0.327245	0.333795	110.533	89.3716	133.531	98.4163	135.62	124.291	124.743	138.928	113.258	121.672	202.295	168.883
ENSSSCG00000016226	107.712	0.350457	0.186139	1.88277	0.0597319	0.328198	0.347037	132.349	152.008	113.844	121.304	100.888	102.929	131.308	59.846	82.3697	103.131	106.361	86.2009
ENSSSCG00000006137	238.949	0.220386	0.117132	1.88153	0.0599004	0.328637	0.368334	251.608	273.462	238.816	241.845	272.894	265.09	243.858	230.835	211.415	159.912	241.92	235.733
ENSSSCG00000026681	926.292	0.226406	0.120351	1.88121	0.059943	0.328637	0.556983	869.722	973.921	1147.86	997.895	1037	972.969	820.676	727.77	1047.47	827.369	992.705	700.162
ENSSSCG00000009968	287.098	-0.264523	0.140655	-1.88066	0.0600185	0.328691	0.421876	317.783	275.753	281.614	213.617	218.315	256.351	243.858	369.763	321.242	353.428	324.297	269.158
ENSSSCG00000003199	156.13	0.312775	0.166432	1.87929	0.0602043	0.328831	0.371178	165.073	177.215	155.787	200.647	117.427	222.365	145.377	135.722	155.816	166.864	134.516	96.7561
ENSSSCG00000011440	72.4162	-0.389663	0.207311	-1.87961	0.0601615	0.328831	0.365313	66.1745	65.6919	70.1896	62.5592	39.6937	69.914	72.2194	49.1592	96.7844	118.196	79.2495	79.1641
ENSSSCG00000017593	72.5717	-0.333769	0.177629	-1.87903	0.0602408	0.328831	0.296007	52.3578	47.3593	74.4694	65.6108	81.0413	67.0009	96.6052	69.4641	80.3104	61.4153	85.5061	89.7193
ENSSSCG00000010185	261.51	0.253367	0.134989	1.87694	0.0605268	0.330032	0.510972	274.151	285.683	258.503	347.89	304.318	237.902	241.044	214.804	282.803	274.631	187.696	228.696
ENSSSCG00000009914	253.676	0.353172	0.188264	1.87594	0.060663	0.330416	0.593825	174.526	273.462	302.158	352.468	279.51	326.265	235.417	164.576	262.21	161.07	273.202	239.251
ENSSSCG00000001862	307.906	0.316731	0.169278	1.87107	0.0613348	0.331552	0.380455	235.61	416.303	304.726	396.717	319.203	376.759	322.643	208.392	262.21	227.121	347.238	277.954
ENSSSCG00000007346	130.873	0.439325	0.234736	1.87157	0.0612661	0.331552	0.422323	85.0815	152.008	140.379	181.574	205.084	141.77	149.128	97.2497	139.342	71.8443	75.0785	131.94
ENSSSCG00000008354	98.3746	0.32254	0.172342	1.87151	0.0612749	0.331552	0.371633	89.4446	132.148	112.988	97.6534	109.158	116.523	119.115	74.8075	73.4463	93.8611	98.0192	63.3313
ENSSSCG00000011274	503.533	0.161034	0.0860284	1.87187	0.0612245	0.331552	0.359516	453.041	545.396	561.517	524.124	562.327	541.833	448.323	487.317	439.305	485.529	481.754	511.928
ENSSSCG00000011546	163.123	-0.225043	0.120124	-1.87343	0.0610095	0.331552	0.296007	143.257	146.661	153.219	164.027	143.89	151.48	166.949	211.598	163.367	150.641	202.295	160.087
ENSSSCG00000013174	853.928	-0.150661	0.080482	-1.87198	0.0612092	0.331552	0.505643	875.539	849.412	828.579	730.111	755.834	814.692	831.931	850.668	987.75	942.088	872.788	907.748
ENSSSCG00000030970	186.169	0.460276	0.24562	1.87393	0.0609397	0.331552	0.424026	93.0806	256.657	222.552	238.793	248.086	234.018	184.769	123.967	119.436	104.29	209.594	198.79
ENSSSCG00000010306	238.268	0.204045	0.109131	1.86973	0.0615212	0.332201	0.341309	230.52	268.879	228.544	276.939	279.51	249.554	196.024	231.903	245.05	244.502	200.209	207.586
ENSSSCG00000012275	110.722	0.234872	0.125747	1.86781	0.0617882	0.332925	0.487491	122.168	109.996	115.556	122.067	119.081	132.06	93.7915	105.799	113.258	115.878	92.8054	86.2009
ENSSSCG00000017555	1310.48	-0.373649	0.199997	-1.86827	0.0617239	0.332925	0.265825	969.347	864.689	1138.44	1056.64	1648.94	1173.97	1098.3	1704.54	1089.34	1111.27	1984.37	1885.86
ENSSSCG00000002753	76.8322	0.361983	0.194029	1.86561	0.0620955	0.333401	0.450729	105.443	97.774	62.4858	81.6321	89.3108	80.5953	48.7716	76.9448	61.7773	96.1787	54.2234	66.8497
ENSSSCG00000003872	915.541	-0.158116	0.0847174	-1.8664	0.0619856	0.333401	0.523387	959.166	921.978	891.065	757.576	860.03	802.068	925.722	973.566	921.167	1045.22	1022.94	905.989
ENSSSCG00000010453	160.645	-0.283121	0.151785	-1.86528	0.0621426	0.333401	0.30476	163.618	126.801	157.499	138.851	150.505	130.118	203.528	156.027	160.621	125.148	184.568	230.455
ENSSSCG00000014970	397.931	0.204878	0.109836	1.86532	0.0621372	0.333401	0.281702	397.047	539.285	419.426	382.984	395.283	422.397	375.166	327.016	374.096	398.62	397.29	346.563
ENSSSCG00000017785	284.268	0.215802	0.115831	1.86308	0.062451	0.334453	0.378098	276.333	297.905	298.734	328.054	309.28	322.381	208.217	314.191	261.524	298.965	238.791	256.843
ENSSSCG00000021219	67.7358	-0.394434	0.211728	-1.86293	0.0624722	0.334453	0.269849	65.4473	42.0123	67.6217	48.0638	71.1179	57.2906	87.2261	106.868	59.718	54.4626	61.5227	91.4785
ENSSSCG00000015235	145.57	-0.286833	0.154043	-1.86203	0.0625992	0.334775	0.295622	127.986	126.037	133.531	125.118	102.542	170.901	122.867	151.752	205.924	155.276	159.542	165.365
ENSSSCG00000016518	119.463	0.260182	0.139766	1.86155	0.0626667	0.334779	0.245703	101.08	147.425	113.844	122.067	163.736	136.915	105.984	115.417	105.708	107.766	111.575	102.034
ENSSSCG00000029889	291.639	-0.577533	0.31053	-1.85983	0.0629097	0.335719	0.376366	435.588	243.671	246.52	218.957	137.274	120.407	345.153	411.441	275.938	628.058	227.321	209.345
ENSSSCG00000018051	75.6987	0.30817	0.165773	1.85899	0.0630287	0.335997	0.332574	92.3534	73.3305	74.4694	91.55	76.0796	95.1607	72.2194	45.9532	72.0735	83.4321	71.9502	59.8129
ENSSSCG00000016953	292.68	-0.26637	0.143344	-1.85825	0.0631332	0.336196	0.269358	231.974	245.199	281.614	257.103	305.972	274.801	357.346	348.389	296.531	206.263	363.922	343.044
ENSSSCG00000029899	132.527	0.285211	0.153562	1.8573	0.0632691	0.336562	0.320143	129.44	161.174	144.659	187.678	130.658	119.436	140.687	109.005	136.596	114.719	94.8909	121.385
ENSSSCG00000025645	110.214	-0.458065	0.246723	-1.8566	0.0633686	0.336734	0.42081	141.802	88.6077	67.6217	69.4254	125.697	66.0299	136.936	114.349	101.589	178.452	156.414	75.6457
ENSSSCG00000000571	344.891	-0.239455	0.12907	-1.85524	0.0635626	0.33705	0.592139	362.869	389.568	327.837	229.638	282.818	301.989	348.904	361.213	365.859	373.127	397.29	397.58
ENSSSCG00000030577	167.82	0.254558	0.137178	1.85568	0.0634995	0.33705	0.474927	145.438	185.618	180.61	190.729	229.893	165.075	164.135	130.379	152.384	127.466	162.67	179.439
ENSSSCG00000009042	218.93	0.19071	0.102838	1.85446	0.0636735	0.337281	0.368681	240.701	228.394	228.544	234.215	228.239	242.757	184.769	196.637	225.144	239.867	200.209	177.679
ENSSSCG00000009405	641.681	0.386779	0.208711	1.85318	0.0638561	0.337535	0.367024	497.399	946.422	760.102	791.908	678.1	686.516	611.521	350.526	466.761	400.938	757.042	752.938
ENSSSCG00000012840	227.1	0.253936	0.136995	1.85362	0.0637943	0.337535	0.350346	197.069	250.546	199.441	308.218	286.125	241.786	190.397	188.087	221.712	195.834	213.765	232.215
ENSSSCG00000010987	195.51	0.260254	0.140563	1.85151	0.0640959	0.338445	0.418855	178.889	222.283	254.223	240.319	206.738	172.843	184.769	160.302	180.527	148.324	169.969	226.937
ENSSSCG00000009310	111.433	-0.377452	0.203992	-1.85032	0.0642668	0.338991	0.282938	106.17	61.1088	78.7493	116.726	100.888	117.494	117.239	101.524	153.757	91.5436	117.832	174.161
ENSSSCG00000003532	307.528	-0.327138	0.177571	-1.84229	0.0654325	0.339122	0.281482	346.143	185.618	280.758	225.823	284.471	313.642	256.051	471.287	317.81	319.823	315.955	372.951
ENSSSCG00000004123	760.185	0.228214	0.123682	1.84517	0.0650131	0.339122	0.363576	678.47	899.826	937.288	783.516	855.068	770.025	688.43	587.773	814.087	586.342	830.035	691.366
ENSSSCG00000004289	269.97	-0.247681	0.134205	-1.84555	0.0649582	0.339122	0.345979	293.058	196.312	248.231	215.143	304.318	227.22	317.015	286.406	282.116	238.709	323.255	307.86
ENSSSCG00000005078	370.132	-0.39242	0.213036	-1.84203	0.0654701	0.339122	0.350061	263.243	310.891	410.01	257.103	254.701	422.397	510.226	356.939	333.597	246.82	510.951	564.704
ENSSSCG00000009049	152.974	0.274736	0.149	1.84386	0.0652033	0.339122	0.297711	149.074	217.7	147.227	141.14	190.199	161.191	155.694	106.868	148.265	129.783	140.772	147.773
ENSSSCG00000009569	302.769	-0.268865	0.145965	-1.84198	0.065478	0.339122	0.274077	258.153	226.866	264.495	246.422	312.588	340.831	292.629	424.265	268.388	292.012	367.05	339.526
ENSSSCG00000009585	101.122	0.707247	0.383044	1.84639	0.0648361	0.339122	0.474927	177.435	116.107	83.8851	185.389	56.2327	132.06	39.3924	47.0218	66.5822	200.469	43.7958	65.0905
ENSSSCG00000011075	221.65	-0.336727	0.182586	-1.84422	0.0651517	0.339122	0.282047	239.246	144.369	207.145	193.018	185.237	206.829	173.514	361.213	282.803	245.661	204.38	216.382
ENSSSCG00000011236	273.05	-0.200094	0.108723	-1.84041	0.0657085	0.339122	0.581196	268.334	236.796	299.59	228.875	234.854	258.293	301.071	272.513	318.496	269.996	327.426	260.362
ENSSSCG00000011917	195.729	0.245358	0.132772	1.84796	0.0646087	0.339122	0.485062	223.248	240.616	174.618	190.729	219.969	224.307	208.217	157.096	158.562	151.8	209.594	189.994
ENSSSCG00000013780	549.381	0.347404	0.188713	1.84091	0.065634	0.339122	0.357237	527.214	640.878	572.644	709.513	623.522	615.631	629.341	249.002	481.176	478.576	426.488	638.59
ENSSSCG00000014948	289.65	0.322045	0.174873	1.8416	0.065534	0.339122	0.464998	267.607	307.072	328.693	308.218	405.206	315.584	376.104	193.431	213.475	195.834	269.031	295.546
ENSSSCG00000015494	66.6689	-0.297289	0.161537	-1.84038	0.0657129	0.339122	0.332834	61.0841	54.234	60.7739	53.4042	74.4257	58.2616	77.8469	55.5713	87.861	67.2092	71.9502	77.4049
ENSSSCG00000015714	307.685	-0.326177	0.176401	-1.84906	0.064449	0.339122	0.422845	255.244	237.56	342.388	227.349	322.511	254.409	388.297	269.307	334.97	221.327	425.445	413.412
ENSSSCG00000018016	89.686	0.285874	0.155219	1.84175	0.065512	0.339122	0.266431	77.8095	103.121	108.708	93.0758	120.735	90.3055	78.7849	89.769	69.3278	98.4963	79.2495	66.8497
ENSSSCG00000018063	1.19786e+06	0.362373	0.196203	1.84693	0.0647571	0.339122	0.365308	1.0378e+06	1.30145e+06	1.10973e+06	1.05616e+06	1.80817e+06	1.77174e+06	1.44952e+06	668060	914809	1.07819e+06	1.03522e+06	1.14344e+06
ENSSSCG00000022168	424.531	-0.273378	0.148507	-1.84085	0.0656439	0.339122	0.516258	482.128	406.373	488.759	314.322	320.857	290.337	454.889	524.721	426.949	422.954	476.54	485.54
ENSSSCG00000022986	95.4313	-0.368962	0.200046	-1.84439	0.0651265	0.339122	0.431561	115.624	71.8028	100.149	63.3221	71.1179	74.7691	71.2815	126.104	109.14	110.084	92.8054	138.977
ENSSSCG00000026082	218.053	0.223017	0.121129	1.84114	0.0656005	0.339122	0.510972	186.888	236.796	255.935	263.206	226.585	239.844	228.851	163.508	203.865	198.151	205.423	207.586
ENSSSCG00000028873	280.31	-0.311244	0.168643	-1.84558	0.0649535	0.339122	0.395109	247.972	300.197	241.384	215.905	299.357	198.09	341.401	430.677	236.813	247.979	329.511	274.435
ENSSSCG00000028920	222.616	0.29704	0.161024	1.8447	0.0650813	0.339122	0.365308	213.067	277.281	210.569	257.103	259.663	255.38	228.851	127.173	240.245	169.182	191.867	241.011
ENSSSCG00000011695	292.823	-0.409218	0.222426	-1.83979	0.065799	0.339217	0.601509	410.863	235.269	278.19	183.863	244.778	153.422	239.168	321.672	288.294	334.887	360.794	462.67
ENSSSCG00000005749	232.681	-0.283435	0.154264	-1.83733	0.0661608	0.340732	0.31527	226.157	165.758	255.079	211.328	188.545	210.713	169.763	250.071	300.649	253.773	270.074	290.268
ENSSSCG00000007580	140.814	0.271025	0.14759	1.83634	0.066308	0.341139	0.318532	137.439	161.938	151.507	159.45	158.775	157.306	140.687	101.524	138.656	172.658	104.276	105.552
ENSSSCG00000017063	69.8972	0.355755	0.193984	1.83394	0.0666632	0.342615	0.274077	60.3569	85.5523	73.6135	85.4467	89.3108	79.6242	83.4744	39.5411	76.1919	57.939	53.1806	54.5353
ENSSSCG00000000719	197.045	0.396468	0.216569	1.83068	0.0671488	0.344052	0.469093	119.259	250.546	200.297	283.805	239.816	249.554	192.273	135.722	178.468	105.449	187.696	221.659
ENSSSCG00000006502	283.151	-0.282796	0.154418	-1.83137	0.0670454	0.344052	0.529318	250.154	232.213	338.964	286.857	188.545	235.96	310.45	302.436	389.883	338.364	279.459	244.529
ENSSSCG00000014391	121.899	-0.495934	0.270845	-1.83106	0.0670909	0.344052	0.30476	127.259	90.8993	156.643	88.4983	52.9249	88.3635	73.1574	180.607	144.833	217.851	111.575	130.181
ENSSSCG00000003000	90.6786	0.663309	0.362451	1.83007	0.0672398	0.344166	0.346201	107.624	70.2751	30.8149	143.428	147.197	167.988	38.4545	74.8075	64.5229	135.577	45.8813	61.5721
ENSSSCG00000016430	279.64	0.253019	0.138388	1.82833	0.0675003	0.345147	0.333686	269.061	304.016	316.709	377.644	305.972	253.438	323.581	229.766	274.566	206.263	260.689	233.974
ENSSSCG00000006084	559.874	0.200433	0.109922	1.82341	0.0682418	0.348583	0.562649	482.128	638.587	564.941	554.641	620.214	734.097	571.19	516.172	511.378	534.197	475.497	515.446
ENSSSCG00000003943	68.9266	-0.351144	0.192714	-1.8221	0.0684396	0.348882	0.333686	49.4491	60.3449	58.206	88.4983	49.6171	56.3196	97.5432	54.5026	78.2512	75.3207	83.4206	75.6457
ENSSSCG00000008756	308.081	0.220786	0.121157	1.82232	0.0684069	0.348882	0.325274	305.421	368.18	268.775	338.735	344.012	364.135	245.734	278.925	266.329	356.904	283.63	276.195
ENSSSCG00000012654	254.352	-0.260646	0.143147	-1.82083	0.0686331	0.349513	0.333686	225.43	181.799	223.408	215.143	292.741	256.351	317.953	250.071	302.709	212.057	315.955	258.603
ENSSSCG00000000511	210.44	0.232556	0.127779	1.81998	0.0687613	0.34981	0.591499	209.431	211.589	242.24	201.41	229.893	268.004	204.465	193.431	170.231	151.8	215.851	226.937
ENSSSCG00000008581	335.025	-0.197697	0.108687	-1.81897	0.0689167	0.34989	0.463426	313.42	278.809	352.66	318.899	299.357	308.787	423.938	366.557	354.876	293.171	331.597	378.228
ENSSSCG00000010509	73.5843	-0.530412	0.291563	-1.81921	0.06888	0.34989	0.40517	67.6289	108.468	45.3664	50.3525	49.6171	39.8121	107.86	142.134	80.3104	74.1619	75.0785	42.2208
ENSSSCG00000012162	480.321	0.252101	0.13867	1.81799	0.0690658	0.349938	0.422156	395.592	511.022	618.011	566.084	552.404	492.311	546.804	422.128	420.085	337.205	481.754	420.449
ENSSSCG00000022318	358.046	-0.286452	0.157547	-1.81821	0.0690328	0.349938	0.280067	317.783	239.088	353.516	318.899	284.471	421.426	306.698	423.197	472.939	315.188	403.547	439.8
ENSSSCG00000001242	70.8551	-0.415613	0.228771	-1.81672	0.0692596	0.350566	0.363576	81.4455	59.581	61.6299	45.0121	52.9249	64.0878	60.9645	110.074	84.4289	115.878	66.7364	47.4984
ENSSSCG00000004998	69.3462	0.330885	0.182472	1.81335	0.0697783	0.351063	0.346201	53.085	66.4558	78.7493	97.6534	79.3874	89.3345	67.5299	45.9532	65.2093	62.5741	64.6509	61.5721
ENSSSCG00000005833	136.824	0.383218	0.211126	1.81511	0.0695069	0.351063	0.442261	108.352	171.105	131.819	238.03	140.582	141.77	132.246	96.181	149.638	132.101	126.174	73.8865
ENSSSCG00000007709	81.8493	0.352028	0.194009	1.81449	0.0696022	0.351063	0.400541	98.1709	77.1498	83.8851	90.7871	77.7335	120.407	59.0886	65.1894	62.4637	110.084	56.3089	80.9233
ENSSSCG00000011377	697.597	-0.351429	0.193757	-1.81377	0.0697137	0.351063	0.346201	903.9	467.482	684.776	535.568	482.94	602.037	782.221	787.616	744.759	1154.14	581.858	643.868
ENSSSCG00000013241	88.784	0.268467	0.14796	1.81445	0.0696082	0.351063	0.27971	101.807	107.704	97.5806	94.6017	97.5803	82.5373	80.6607	84.4256	83.0561	99.655	58.3944	77.4049
ENSSSCG00000026919	90.3563	-0.316588	0.17451	-1.81415	0.0696542	0.351063	0.37165	69.0832	66.4558	71.9015	92.3129	86.003	97.1027	67.5299	100.456	91.2931	120.513	117.832	103.793
ENSSSCG00000001092	83.6109	-0.403733	0.222846	-1.81171	0.0700306	0.351979	0.29831	60.3569	91.6631	59.062	72.4771	57.8866	87.3924	99.419	69.4641	94.7251	59.0978	96.9764	154.81
ENSSSCG00000001892	94.174	-0.256595	0.141732	-1.81043	0.0702296	0.352019	0.365308	95.2621	70.2751	89.8769	85.4467	92.6186	82.5373	107.86	126.104	98.8436	89.226	91.7626	100.274
ENSSSCG00000003392	89.5382	0.352516	0.194707	1.81049	0.0702191	0.352019	0.263322	74.1736	105.413	109.564	115.963	107.504	88.3635	81.5986	49.1592	73.4463	62.5741	101.147	105.552
ENSSSCG00000029547	306.79	0.33417	0.184594	1.8103	0.0702492	0.352019	0.305556	207.25	410.956	335.54	346.364	398.591	355.396	323.581	211.598	303.395	191.199	272.16	325.452
ENSSSCG00000009808	207.573	0.368144	0.203508	1.809	0.0704516	0.352154	0.360401	163.618	205.478	189.169	309.744	302.664	236.931	228.851	125.035	243.677	162.229	161.627	161.847
ENSSSCG00000010229	310.632	0.254913	0.14096	1.8084	0.0705438	0.352154	0.493664	269.788	365.889	326.981	327.291	400.245	335.975	284.188	262.895	253.973	219.009	301.357	379.988
ENSSSCG00000011615	536.831	0.214814	0.118792	1.80832	0.0705573	0.352154	0.512527	605.024	617.962	496.463	692.728	509.402	538.92	579.631	495.867	547.072	492.481	416.06	450.356
ENSSSCG00000025029	107.93	0.418503	0.231408	1.80851	0.0705274	0.352154	0.375297	156.346	162.702	86.453	127.407	99.2342	107.784	114.426	51.2966	120.809	98.4963	64.6509	105.552
ENSSSCG00000012252	1303.52	0.241302	0.133567	1.8066	0.0708246	0.353136	0.346201	1463.84	1298.56	1383.25	1764.63	1299.97	1261.36	1391.87	1393.56	978.14	1338.39	955.165	1113.57
ENSSSCG00000014401	226.641	-0.271408	0.150369	-1.80494	0.0710837	0.353374	0.50762	239.973	232.213	240.528	181.574	160.429	175.756	314.201	204.118	276.625	232.915	222.107	239.251
ENSSSCG00000022283	122.927	-0.248265	0.137543	-1.805	0.0710754	0.353374	0.357432	137.439	106.176	123.26	99.1792	95.9264	108.755	132.246	160.302	116.004	135.577	123.045	137.218
ENSSSCG00000027598	308.488	0.283783	0.157208	1.80515	0.0710516	0.353374	0.277208	279.969	404.846	334.684	308.981	322.511	380.643	345.153	226.56	233.381	217.851	353.495	293.787
ENSSSCG00000014159	126.824	-0.327454	0.181537	-1.80379	0.0712649	0.353923	0.304671	113.442	91.6631	123.26	88.4983	132.312	127.205	128.494	129.31	116.004	114.719	212.722	144.255
ENSSSCG00000005614	91.4735	-0.26812	0.148766	-1.8023	0.0714989	0.354733	0.368681	87.263	89.3716	73.6135	72.4771	92.6186	84.4794	78.7849	107.937	118.75	106.608	85.5061	100.274
ENSSSCG00000001667	325.436	-0.18101	0.100664	-1.79816	0.0721512	0.356288	0.40517	317.783	280.336	318.421	284.568	330.781	300.047	326.394	339.84	388.51	294.33	333.682	390.543
ENSSSCG00000003713	80.9351	-0.301481	0.167653	-1.79824	0.0721391	0.356288	0.326616	75.628	73.3305	83.0291	54.93	76.0796	73.7981	104.109	110.074	83.0561	64.8916	94.8909	77.4049
ENSSSCG00000005300	655.55	0.259689	0.144369	1.79878	0.0720534	0.356288	0.31769	637.02	779.901	520.43	914.737	600.367	832.17	603.079	557.85	591.689	712.649	548.49	568.222
ENSSSCG00000009746	242.228	0.249181	0.138583	1.79806	0.0721678	0.356288	0.448703	243.609	285.683	197.729	341.024	248.086	261.206	226.975	251.139	205.238	191.199	236.706	218.141
ENSSSCG00000023066	130.057	0.278285	0.15475	1.79829	0.0721314	0.356288	0.263065	106.897	168.049	126.684	140.377	173.66	142.741	130.37	104.73	120.122	91.5436	137.644	117.867
ENSSSCG00000004329	179.759	0.263436	0.146579	1.79722	0.0723005	0.35629	0.272581	206.523	216.172	185.746	192.255	173.66	203.916	175.39	185.95	149.638	209.739	154.328	103.793
ENSSSCG00000023419	312.813	-0.210692	0.117245	-1.79702	0.0723321	0.35629	0.296007	292.331	270.406	303.014	304.404	327.473	247.612	290.754	331.29	405.671	302.441	372.264	306.101
ENSSSCG00000023421	180.233	0.327522	0.18229	1.79671	0.0723813	0.35629	0.499174	141.075	216.172	193.449	241.845	238.162	173.814	141.625	185.95	140.715	111.243	216.893	161.847
ENSSSCG00000007170	139.209	0.348642	0.194118	1.79603	0.07249	0.356475	0.311243	165.8	203.187	160.066	102.231	163.736	138.857	83.4744	135.722	125.614	149.483	92.8054	149.532
ENSSSCG00000000755	461.986	-0.26763	0.149156	-1.79429	0.0727673	0.356788	0.289267	399.956	332.279	447.673	407.398	492.863	435.991	380.793	619.833	404.298	466.988	606.885	548.871
ENSSSCG00000004425	1790.36	-0.145905	0.0812758	-1.79518	0.0726255	0.356788	0.637544	1777.26	1835.55	1802.67	1547.2	1544.75	1687.65	1923.66	1942.86	1787.42	1681.39	2075.09	1878.83
ENSSSCG00000009133	502.929	-0.815067	0.45421	-1.79447	0.0727377	0.356788	0.300493	281.423	196.312	311.573	337.972	656.6	403.947	508.35	714.946	350.758	155.276	927.011	1190.98
ENSSSCG00000009157	479.672	-0.221525	0.123511	-1.79356	0.0728841	0.356788	0.425698	477.765	441.511	453.664	360.86	393.629	530.181	465.206	639.07	541.581	456.559	519.293	476.744
ENSSSCG00000013656	71.5846	0.4023	0.224323	1.7934	0.0729097	0.356788	0.282659	67.6289	90.8993	84.7411	119.778	69.464	57.2906	69.4057	39.5411	78.9376	76.4794	57.3516	47.4984
ENSSSCG00000000702	89.4545	-0.270045	0.150898	-1.78959	0.0735205	0.356869	0.444437	75.628	60.3449	76.1814	96.8904	82.6952	94.1896	87.2261	103.662	95.4115	92.7024	95.9336	112.589
ENSSSCG00000005763	86.7234	-0.320423	0.179222	-1.78785	0.0737998	0.356869	0.370009	79.9911	67.9835	86.453	61.7963	92.6186	77.6822	132.246	105.799	84.4289	78.797	104.276	68.6089
ENSSSCG00000008008	160.523	0.308083	0.172351	1.78753	0.0738522	0.356869	0.460249	138.894	193.256	157.499	231.927	180.275	165.075	185.707	114.349	164.053	104.29	144.943	146.014
ENSSSCG00000008216	755.767	0.223252	0.124867	1.78792	0.0737884	0.356869	0.29831	818.818	795.942	892.777	822.424	835.221	718.56	839.434	494.798	717.989	640.805	695.519	796.918
ENSSSCG00000008236	176.594	0.316382	0.176598	1.79153	0.0732078	0.356869	0.445348	167.254	178.743	172.906	215.905	234.854	205.858	186.645	95.1124	163.367	181.928	123.045	193.512
ENSSSCG00000009142	309.075	-0.219856	0.12271	-1.79167	0.0731857	0.356869	0.364677	271.243	304.78	281.614	281.516	304.318	267.032	318.891	344.114	306.827	247.979	356.623	423.968
ENSSSCG00000009345	379.068	-0.247834	0.138427	-1.79036	0.073396	0.356869	0.29831	319.237	309.363	369.779	294.486	418.438	369.961	421.124	485.18	329.479	322.141	450.471	459.152
ENSSSCG00000011047	144.917	-0.358061	0.200307	-1.78756	0.0738477	0.356869	0.292236	217.43	106.94	112.988	99.1792	110.812	113.61	141.625	166.714	176.408	201.628	143.9	147.773
ENSSSCG00000013362	85.1847	0.345558	0.193316	1.78753	0.0738518	0.356869	0.376366	73.4464	94.7186	91.5888	100.705	99.2342	109.726	82.5365	66.2581	66.5822	45.1924	76.1213	116.107
ENSSSCG00000016027	568.807	0.196944	0.109911	1.79185	0.0731572	0.356869	0.48972	574.482	672.196	572.644	544.723	623.522	657.385	630.279	468.081	464.016	473.941	584.987	559.426
ENSSSCG00000018075	74681.6	0.334108	0.186905	1.78758	0.0738437	0.356869	0.456206	55910.9	80250.3	97159.5	84966.8	94436.2	87020.5	86911.9	48080.9	60898	43957.1	74785.5	81801.1
ENSSSCG00000025602	126.427	-0.310298	0.173444	-1.78904	0.0736089	0.356869	0.33934	122.895	126.801	133.531	114.438	56.2327	118.465	119.115	163.508	129.046	154.118	147.029	131.94
ENSSSCG00000026006	203.737	0.318438	0.177995	1.78903	0.0736102	0.356869	0.274077	292.331	235.269	187.458	193.781	254.701	196.147	177.266	182.744	188.077	257.249	163.713	116.107
ENSSSCG00000011434	94.3335	0.392928	0.219965	1.78633	0.0740465	0.357464	0.30476	97.4437	97.774	79.6053	115.2	114.119	140.799	57.2128	119.692	103.649	90.3848	56.3089	59.8129
ENSSSCG00000021050	103.062	-0.416519	0.233267	-1.78559	0.0741656	0.357694	0.298851	62.5385	71.0389	122.404	86.2096	79.3874	106.813	119.115	112.211	118.75	57.939	126.174	174.161
ENSSSCG00000014127	156.336	-0.363964	0.203984	-1.78427	0.074379	0.358378	0.312505	156.346	124.509	209.713	91.55	89.3108	147.596	161.321	209.461	168.858	200.469	181.44	135.459
ENSSSCG00000022404	148.852	0.336005	0.188388	1.78358	0.0744922	0.358579	0.268458	116.351	210.061	157.499	189.203	168.698	154.393	132.246	83.3569	162.68	146.006	107.404	158.328
ENSSSCG00000004854	377.586	-0.243666	0.136668	-1.78291	0.074601	0.358758	0.366512	415.954	309.363	411.722	336.446	244.778	353.454	354.532	411.441	474.998	434.542	410.846	372.951
ENSSSCG00000028044	87.2044	-0.360859	0.202483	-1.78217	0.0747215	0.358993	0.295582	84.3543	43.54	86.453	63.3221	87.6569	94.1896	103.171	87.6316	89.9202	74.1619	128.259	103.793
ENSSSCG00000001000	155.438	0.339456	0.19078	1.7793	0.0751899	0.360552	0.602407	106.897	200.131	168.626	193.018	167.044	206.829	137.873	105.799	183.273	104.29	131.387	160.087
ENSSSCG00000024651	81.6535	-0.349799	0.196547	-1.77972	0.0751219	0.360552	0.469093	71.992	92.427	95.0127	63.3221	47.9632	59.2327	83.4744	80.1509	124.241	79.9558	101.147	80.9233
ENSSSCG00000003812	411.57	0.333566	0.187587	1.77819	0.0753725	0.361068	0.488038	576.663	334.57	335.54	450.121	415.13	639.907	466.144	339.84	317.123	360.38	279.459	423.968
ENSSSCG00000004314	68.3523	0.421039	0.236835	1.77777	0.0754417	0.361068	0.62754	47.2675	68.7474	71.9015	113.675	92.6186	76.7112	52.5232	44.8845	82.3697	39.3985	61.5227	68.6089
ENSSSCG00000009150	1199.92	0.359776	0.202572	1.77604	0.0757268	0.361319	0.412094	865.358	1445.99	1309.63	1541.09	1701.87	1230.29	1447.2	665.787	1165.53	748.572	1042.76	1234.96
ENSSSCG00000012138	1041.92	0.355893	0.20031	1.77671	0.0756152	0.361319	0.397224	972.983	1471.19	737.847	1501.42	873.261	1462.37	899.46	716.014	1087.28	814.622	1190.83	775.808
ENSSSCG00000013222	82.0942	-0.311685	0.175571	-1.77526	0.0758546	0.361319	0.30476	67.6289	75.6221	77.8933	63.3221	84.3491	71.856	81.5986	104.73	65.2093	90.3848	125.131	77.4049
ENSSSCG00000023047	646.413	-0.258552	0.145556	-1.77631	0.0756825	0.361319	0.333272	535.94	504.911	655.673	521.835	673.139	639.907	661.23	692.504	605.417	521.451	847.761	897.193
ENSSSCG00000025876	89.5412	-0.442489	0.249233	-1.7754	0.0758316	0.361319	0.367285	81.4455	61.8726	78.7493	67.1367	82.6952	82.5373	160.383	73.7388	83.0561	57.939	81.335	163.606
ENSSSCG00000009492	189.956	-0.416659	0.234783	-1.77465	0.0759554	0.361455	0.538595	124.35	158.883	211.425	139.614	211.7	131.089	236.355	129.31	242.991	125.148	255.475	313.138
ENSSSCG00000002831	94.7039	-0.320874	0.181078	-1.77202	0.0763905	0.361928	0.295582	77.0823	90.1354	71.9015	66.3738	94.2725	106.813	135.06	88.7003	109.14	73.0031	99.0619	124.903
ENSSSCG00000009758	75.9345	-0.253933	0.143314	-1.77187	0.076416	0.361928	0.357432	74.9008	65.6919	66.7657	72.4771	59.5405	76.7112	82.5365	85.4943	96.7844	83.4321	72.993	73.8865
ENSSSCG00000012792	87.1976	-0.344705	0.194481	-1.77244	0.0763217	0.361928	0.58434	87.9902	71.8028	87.309	71.7142	100.888	42.7252	106.922	68.3954	99.53	110.084	96.9764	102.034
ENSSSCG00000013421	316.422	0.219141	0.123613	1.77279	0.0762629	0.361928	0.466426	325.055	404.082	296.166	327.291	314.242	374.817	293.567	352.664	269.074	329.093	247.133	263.88
ENSSSCG00000016578	307.617	1.18215	0.666657	1.77325	0.0761868	0.361928	0.527719	562.847	171.105	107.852	238.793	125.697	1354.58	126.619	96.181	95.4115	190.04	182.482	439.8
ENSSSCG00000010651	370.507	-0.356641	0.201448	-1.77038	0.0766636	0.362758	0.37328	413.045	261.24	314.997	328.054	253.047	379.672	248.547	403.96	585.511	473.941	474.454	309.62
ENSSSCG00000000273	549.404	0.292046	0.165217	1.76766	0.0771182	0.362854	0.43923	503.944	595.047	549.533	763.68	686.37	528.239	596.514	378.312	477.058	407.89	425.445	680.811
ENSSSCG00000000706	160.151	0.221552	0.125214	1.76939	0.0768296	0.362854	0.329394	167.981	147.425	158.355	203.699	183.583	172.843	135.06	131.447	148.265	176.134	138.687	158.328
ENSSSCG00000001502	437.812	-0.273422	0.154678	-1.76768	0.0771141	0.362854	0.338803	274.151	358.25	438.257	468.431	443.246	395.208	455.827	443.501	457.152	384.715	491.139	643.868
ENSSSCG00000005264	192.775	0.553877	0.313141	1.76878	0.0769309	0.362854	0.467611	208.704	262.768	98.4366	262.443	258.009	282.569	82.5365	117.555	114.631	231.756	100.105	293.787
ENSSSCG00000011357	69.2303	-0.287206	0.162453	-1.76793	0.0770726	0.362854	0.354661	73.4464	65.6919	51.3582	65.6108	67.81	50.4934	90.0398	84.4256	64.5229	76.4794	74.0357	66.8497
ENSSSCG00000014220	157.901	0.285592	0.16149	1.76848	0.0769811	0.362854	0.395109	141.802	197.076	172.05	188.44	173.66	167.988	131.308	105.799	165.426	106.608	184.568	160.087
ENSSSCG00000004938	366.036	0.204699	0.115998	1.76468	0.0776168	0.364857	0.431561	325.055	439.983	362.076	376.881	387.013	460.267	371.414	290.68	322.615	318.664	375.393	362.396
ENSSSCG00000017273	555.877	0.329352	0.186695	1.76412	0.0777115	0.36496	0.371011	461.767	695.876	522.142	711.801	673.139	648.646	553.37	293.887	512.065	376.603	575.602	645.627
ENSSSCG00000002039	294.094	-0.318333	0.180735	-1.76132	0.0781839	0.365602	0.484875	295.967	194.784	304.726	292.197	271.24	212.655	291.692	206.255	441.364	367.333	314.913	336.008
ENSSSCG00000009172	139.051	0.282376	0.160235	1.76226	0.0780253	0.365602	0.566483	115.624	176.452	132.675	171.656	122.389	196.147	113.488	127.173	146.893	110.084	124.088	131.94
ENSSSCG00000010016	136.732	-0.264056	0.150007	-1.76029	0.078359	0.365602	0.364677	156.346	113.815	137.811	122.067	94.2725	120.407	138.811	161.37	181.213	162.229	129.302	123.144
ENSSSCG00000010990	86.5604	0.493561	0.280313	1.76075	0.0782808	0.365602	0.367024	120.714	87.8438	65.9097	109.097	69.464	154.393	69.4057	90.8377	59.0316	123.989	51.0951	36.9432
ENSSSCG00000021457	83.3088	-0.309326	0.175694	-1.76059	0.078308	0.365602	0.469376	89.4446	71.0389	79.6053	61.0333	67.81	77.6822	81.5986	118.623	80.3104	82.2733	119.917	70.3681
ENSSSCG00000022830	420.366	0.270162	0.153293	1.76239	0.078003	0.365602	0.300408	338.144	499.564	454.52	448.595	555.712	464.151	498.971	306.711	347.325	311.712	439.001	379.988
ENSSSCG00000028406	74.7719	0.255424	0.145002	1.76152	0.0781502	0.365602	0.314485	80.7183	82.4968	97.5806	81.6321	69.464	74.7691	77.8469	66.2581	64.5229	61.4153	71.9502	68.6089
ENSSSCG00000001562	115.601	0.241523	0.137409	1.75769	0.0788008	0.365621	0.296431	130.895	111.523	126.684	119.015	137.274	129.147	93.7915	101.524	110.513	140.212	102.19	84.4417
ENSSSCG00000009361	6736.51	-0.396018	0.225237	-1.75823	0.0787085	0.365621	0.525741	5199.42	8869.17	6344.45	4234.95	5917.67	4339.52	7763.12	11915.8	4695.76	5617.76	8187.73	7752.8
ENSSSCG00000010579	316.205	0.223138	0.126867	1.75883	0.0786063	0.365621	0.543453	308.329	353.667	281.614	368.489	315.896	413.658	248.547	301.367	284.862	356.904	263.818	297.305
ENSSSCG00000011356	189.309	0.338193	0.192221	1.75939	0.0785106	0.365621	0.375242	153.438	237.56	184.89	298.3	195.161	199.061	172.576	107.937	221.025	149.483	165.798	186.475
ENSSSCG00000014215	135.424	0.263651	0.14999	1.75779	0.0787837	0.365621	0.42081	155.619	169.577	147.227	123.593	125.697	163.133	136.936	109.005	106.394	103.131	161.627	123.144
ENSSSCG00000020716	135.81	0.246677	0.140302	1.75818	0.0787167	0.365621	0.426753	148.347	152.008	152.363	157.924	122.389	148.567	92.8536	110.074	134.537	159.912	124.088	126.663
ENSSSCG00000000672	110.423	0.285505	0.162665	1.75517	0.0792301	0.365721	0.328449	95.2621	122.218	106.14	133.51	145.544	130.118	82.5365	116.486	111.199	93.8611	117.832	70.3681
ENSSSCG00000003577	420.352	-0.207467	0.118203	-1.75518	0.0792282	0.365721	0.511976	470.493	407.901	415.146	341.787	372.128	335.975	476.461	470.218	497.65	466.988	435.872	353.6
ENSSSCG00000011827	190.547	-0.254139	0.14464	-1.75704	0.0789102	0.365721	0.346201	176.708	182.562	163.49	222.772	172.006	122.349	192.273	209.461	185.332	190.04	240.877	228.696
ENSSSCG00000014060	80.9581	0.388937	0.221634	1.75486	0.0792838	0.365721	0.466426	127.986	70.2751	69.3336	90.0242	114.119	79.6242	53.4611	74.8075	72.7599	104.29	47.9668	66.8497
ENSSSCG00000019134	645.552	-0.951974	0.542636	-1.75435	0.0793701	0.365721	0.305538	105.443	150.48	701.896	356.282	605.329	720.502	681.864	776.929	470.194	349.951	1005.22	1822.53
ENSSSCG00000023780	73.1651	-0.427414	0.24366	-1.75414	0.0794063	0.365721	0.445934	45.0859	48.887	89.8769	65.6108	62.8483	61.1747	66.592	61.9833	102.276	50.9863	90.7199	131.94
ENSSSCG00000030053	635.112	0.197307	0.112388	1.75558	0.0791595	0.365721	0.361875	564.301	656.155	753.254	695.017	668.177	734.097	667.795	524.721	651.407	507.545	533.892	664.978
ENSSSCG00000030125	142.329	0.242259	0.137907	1.75668	0.0789727	0.365721	0.488038	135.985	162.702	145.515	198.358	130.658	147.596	123.805	132.516	116.004	150.641	119.917	144.255
ENSSSCG00000012234	112.394	-0.400127	0.22848	-1.75125	0.079902	0.367538	0.363953	122.895	101.593	93.3008	99.9421	82.6952	81.5663	110.674	200.912	124.241	149.483	125.131	56.2945
ENSSSCG00000028448	126.589	0.449705	0.256829	1.75099	0.0799474	0.367538	0.537318	154.892	98.5379	109.564	108.334	218.315	188.379	90.9777	64.1207	85.8017	178.452	112.618	109.071
ENSSSCG00000006954	517.455	-0.191724	0.109666	-1.74826	0.0804197	0.368358	0.304707	506.126	417.831	427.985	492.844	547.442	505.905	583.383	512.966	536.776	501.751	497.395	679.052
ENSSSCG00000009956	414.782	0.285486	0.163291	1.74833	0.0804073	0.368358	0.514815	389.775	420.887	514.438	606.519	438.284	361.222	391.111	324.878	415.967	317.506	297.186	499.613
ENSSSCG00000014559	94.3326	0.335052	0.191566	1.74902	0.0802877	0.368358	0.410779	63.2657	110.76	78.7493	141.14	125.697	113.61	85.3503	86.5629	85.8017	78.797	81.335	80.9233
ENSSSCG00000017125	129.554	0.290373	0.165988	1.74937	0.0802279	0.368358	0.383141	164.345	139.022	120.692	143.428	148.851	140.799	96.6052	103.662	142.088	164.547	93.8481	96.7561
ENSSSCG00000000555	1264.1	-0.212375	0.121542	-1.74734	0.080579	0.36875	0.561109	1251.5	1021.28	1531.33	929.996	1169.31	1124.45	1282.13	1253.56	1512.86	1305.94	1356.63	1430.23
ENSSSCG00000006110	144.785	-0.201081	0.115139	-1.74643	0.0807365	0.369134	0.350877	151.983	135.967	137.811	123.593	124.043	134.002	149.128	178.469	153.757	137.895	164.756	146.014
ENSSSCG00000008339	441.21	0.267352	0.153188	1.74526	0.0809404	0.369729	0.440012	354.142	607.268	442.537	562.27	454.823	470.948	383.607	301.367	498.337	377.762	413.975	427.486
ENSSSCG00000023294	256.602	-0.367958	0.211094	-1.7431	0.0813161	0.371107	0.364518	199.978	163.466	267.063	225.823	304.318	185.466	361.097	227.628	288.98	159.912	324.297	371.192
ENSSSCG00000000288	804.512	-0.19808	0.113697	-1.74218	0.0814774	0.371226	0.418189	619.568	826.496	775.509	711.038	815.374	751.575	816.924	1100.74	808.596	784.494	859.232	784.604
ENSSSCG00000007708	89.6212	0.333658	0.191594	1.74148	0.0815996	0.371226	0.376366	87.263	77.9137	75.3254	106.045	129.004	125.263	85.3503	70.5328	72.0735	103.131	57.3516	86.2009
ENSSSCG00000012825	96.5452	-0.320973	0.184379	-1.74083	0.0817128	0.371226	0.509115	114.896	80.9691	87.309	84.6838	69.464	76.7112	105.984	130.379	113.258	136.736	71.9502	86.2009
ENSSSCG00000026044	358.028	-0.369402	0.212069	-1.74189	0.0815274	0.371226	0.488038	285.059	265.823	418.57	354.756	332.435	218.481	562.749	235.109	436.559	290.854	447.343	448.596
ENSSSCG00000030255	1501.35	0.221901	0.127447	1.74113	0.0816607	0.371226	0.645982	1396.94	1597.99	1290.8	2012.57	1551.36	1848.84	1258.68	1242.87	1547.18	1556.24	1231.5	1481.25
ENSSSCG00000015595	103.218	0.383662	0.220804	1.73757	0.0822868	0.373496	0.737229	124.35	70.2751	122.404	141.903	107.504	136.915	111.612	98.3184	91.9795	117.037	68.822	47.4984
ENSSSCG00000014972	233.256	-0.30554	0.175887	-1.73714	0.0823632	0.373504	0.325274	238.519	148.953	241.384	167.079	233.2	221.394	225.1	249.002	223.771	194.675	302.4	353.6
ENSSSCG00000001022	215.569	0.261594	0.150762	1.73514	0.0827161	0.374765	0.495071	193.433	244.435	237.96	289.145	170.352	272.859	214.783	150.684	214.848	213.215	184.568	200.549
ENSSSCG00000027204	328.249	0.248739	0.143401	1.73457	0.0828166	0.374882	0.461586	362.142	332.279	317.565	434.1	339.05	358.309	307.636	279.994	389.883	333.728	273.202	211.104
ENSSSCG00000001970	327.374	0.183508	0.105845	1.73375	0.082963	0.375205	0.415827	345.416	394.152	338.964	350.179	344.012	316.555	330.146	271.444	278.684	348.793	340.982	269.158
ENSSSCG00000000522	2563.17	-0.268551	0.155177	-1.73061	0.0835207	0.375356	0.308716	2012.14	2070.06	2724.55	1789.04	2593.32	2763.54	3188.91	3060.69	2490.31	1949.07	2791.46	3324.89
ENSSSCG00000000587	300.88	-0.195844	0.113151	-1.73082	0.0834842	0.375356	0.333686	295.24	249.782	293.598	254.051	299.357	293.25	375.166	337.702	308.2	250.296	328.468	325.452
ENSSSCG00000000804	606.516	0.215566	0.124529	1.73105	0.0834431	0.375356	0.329394	706.831	596.574	644.546	626.355	616.906	722.444	512.102	620.902	622.577	694.109	483.839	431.004
ENSSSCG00000009886	177.862	0.188383	0.10883	1.73098	0.0834554	0.375356	0.489534	175.253	191.729	187.458	177.76	188.545	214.597	158.508	146.409	155.816	174.976	185.611	177.679
ENSSSCG00000013083	144.314	-0.216226	0.124798	-1.73261	0.0831644	0.375356	0.312505	122.895	119.162	132.675	139.614	150.505	136.915	123.805	178.469	153.757	162.229	142.858	168.883
ENSSSCG00000014336	853.379	0.430136	0.248366	1.73186	0.0832982	0.375356	0.45205	604.297	875.383	1218.9	1498.37	1144.5	538.92	691.243	663.649	1058.45	487.846	841.505	617.48
ENSSSCG00000017917	217.829	-0.222404	0.12839	-1.73226	0.0832271	0.375356	0.312657	219.612	165.758	238.816	180.048	200.122	205.858	235.417	246.865	269.761	251.455	213.765	186.475
ENSSSCG00000020738	82.2007	0.481026	0.278463	1.72743	0.0840901	0.377577	0.328449	60.3569	112.287	58.206	161.738	77.7335	102.929	90.9777	35.2664	56.2859	78.797	70.9075	80.9233
ENSSSCG00000004421	194.84	-0.378166	0.219025	-1.72659	0.0842411	0.377916	0.535004	279.969	145.133	158.355	174.708	104.196	151.48	186.645	180.607	221.025	325.617	222.107	188.235
ENSSSCG00000011062	67.308	-0.330689	0.191622	-1.72573	0.0843956	0.37827	0.390808	59.6297	48.1231	83.0291	64.8479	51.271	49.5224	65.654	105.799	71.387	66.0504	66.7364	75.6457
ENSSSCG00000009747	67.8584	-0.385549	0.223722	-1.72334	0.0848266	0.379863	0.308716	61.8113	48.1231	71.9015	59.5075	56.2327	56.3196	75.9711	102.593	89.2338	33.6046	88.6343	70.3681
ENSSSCG00000015896	451.915	-0.380971	0.221194	-1.72234	0.0850079	0.380335	0.427754	397.774	353.667	528.99	296.012	443.246	335.004	745.642	350.526	367.918	355.745	535.977	712.477
ENSSSCG00000015443	752.948	0.413539	0.240323	1.72076	0.0852936	0.381272	0.479864	434.861	1124.4	748.974	1005.52	886.492	960.346	733.449	421.059	632.187	398.62	925.968	763.494
ENSSSCG00000001869	1131.09	0.181927	0.105791	1.71969	0.0854881	0.381676	0.530392	948.258	1214.54	1313.91	1217.62	1308.24	1213.78	893.833	1119.97	1049.53	1033.63	1214.81	1044.97
ENSSSCG00000021355	1254.01	0.420222	0.244454	1.71902	0.0856105	0.381676	0.366695	863.904	1461.26	1819.79	1349.6	1500.09	1618.7	1583.2	517.24	1357.73	712.649	1050.06	1213.85
ENSSSCG00000028850	5355.16	-0.395802	0.23025	-1.71901	0.0856123	0.381676	0.308716	3415.62	3315.15	4845.65	4260.13	6537.88	5377.55	6668.57	6215.43	4496.7	3169.26	7142.89	8817.12
ENSSSCG00000010929	111.348	0.32293	0.187923	1.71841	0.085721	0.381676	0.435906	95.9893	155.063	90.7329	142.665	127.351	128.176	115.364	79.0822	89.9202	98.4963	76.1213	137.218
ENSSSCG00000011284	1271.3	-0.167349	0.0974092	-1.718	0.0857962	0.381676	0.445117	1193.32	1165.65	1223.18	1030.7	1225.54	1348.76	1233.36	1523.94	1248.59	1210.92	1523.47	1328.2
ENSSSCG00000027846	182.957	0.234167	0.136321	1.71776	0.0858409	0.381676	0.542407	160.709	192.493	184.89	210.565	226.585	216.539	207.279	151.752	190.823	161.07	139.729	153.051
ENSSSCG00000016772	221.33	-0.20135	0.117257	-1.71716	0.0859498	0.381821	0.306	177.435	185.618	218.272	236.504	238.162	184.495	271.057	231.903	245.05	224.803	226.278	216.382
ENSSSCG00000008098	86.8053	0.288312	0.168094	1.71518	0.0863124	0.383092	0.365918	95.9893	94.7186	94.1568	93.0758	112.465	84.4794	68.4678	90.8377	79.624	108.925	57.3516	61.5721
ENSSSCG00000001471	793.14	0.165046	0.0963552	1.7129	0.0867318	0.384613	0.547661	745.372	829.551	867.954	888.035	831.914	869.069	632.155	890.209	770.843	697.585	773.726	721.273
ENSSSCG00000009376	193.962	-0.183045	0.107062	-1.70971	0.0873191	0.385452	0.469093	199.978	182.562	196.017	175.471	165.39	167.017	207.279	208.392	179.154	220.168	227.321	198.79
ENSSSCG00000009729	68.3454	-0.385679	0.225585	-1.70968	0.0873251	0.385452	0.469093	79.9911	42.7761	89.0209	47.3008	52.9249	43.6962	100.357	58.7773	80.3104	76.4794	83.4206	65.0905
ENSSSCG00000017354	76.8099	-0.292296	0.170932	-1.71001	0.0872644	0.385452	0.30476	64.7201	51.9424	72.7575	67.1367	77.7335	80.5953	64.7161	102.593	71.387	81.1146	99.0619	87.9601
ENSSSCG00000020846	90.271	-0.418871	0.244851	-1.71072	0.0871326	0.385452	0.417028	88.7174	79.4414	62.4858	74.0029	74.4257	86.4214	71.2815	82.2882	200.433	82.2733	91.7626	89.7193
ENSSSCG00000026577	142.525	-0.231269	0.135295	-1.70937	0.0873825	0.385452	0.316543	131.622	118.398	147.227	98.4163	135.62	156.335	151.004	153.89	140.028	146.006	175.183	156.569
ENSSSCG00000027525	559.082	0.487691	0.285007	1.71116	0.0870522	0.385452	0.395109	273.424	1034.27	528.99	748.421	740.949	590.385	661.23	292.818	532.657	252.614	474.454	578.777
ENSSSCG00000030408	108.176	0.343892	0.201304	1.70832	0.0875762	0.385967	0.368681	127.259	118.398	99.2926	99.1792	135.62	149.538	149.128	84.4256	92.6659	106.608	70.9075	65.0905
ENSSSCG00000003136	143.829	-0.248626	0.145758	-1.70575	0.0880546	0.386988	0.310986	146.166	116.107	142.947	139.614	104.196	137.886	120.991	161.37	181.213	190.04	137.644	147.773
ENSSSCG00000014257	161.483	0.402174	0.235766	1.70582	0.088042	0.386988	0.36801	129.44	264.295	158.355	164.79	195.161	193.234	132.246	131.447	124.241	126.307	240.877	77.4049
ENSSSCG00000022528	73.9231	0.255805	0.149996	1.70542	0.0881168	0.386988	0.582854	74.1736	86.3161	76.1814	87.7354	64.5022	92.2476	66.592	58.7773	77.5648	63.7329	63.6082	75.6457
ENSSSCG00000025940	184.983	-0.262525	0.153895	-1.70587	0.0880319	0.386988	0.3412	143.257	144.369	155.787	151.82	190.199	223.336	176.328	225.491	168.858	181.928	203.338	255.084
ENSSSCG00000023276	89.787	0.259931	0.152526	1.70417	0.0883489	0.387668	0.49003	80.7183	108.468	101.005	106.045	79.3874	109.726	68.4678	70.5328	85.1153	83.4321	100.105	84.4417
ENSSSCG00000003798	1355.87	-0.420966	0.247178	-1.70309	0.0885517	0.388217	0.318532	739.554	844.829	1055.41	1229.82	1534.82	1552.67	1332.78	1771.87	1258.2	776.382	1818.57	2355.57
ENSSSCG00000002907	107.754	0.429769	0.252576	1.70154	0.0888411	0.38875	0.418189	63.9929	135.203	93.3008	206.75	112.465	129.147	121.929	65.1894	84.4289	81.1146	83.4206	116.107
ENSSSCG00000009967	255.418	0.234169	0.13765	1.7012	0.0889058	0.38875	0.32105	253.063	322.349	225.12	324.24	259.663	271.888	187.583	230.835	243.677	234.073	296.143	216.382
ENSSSCG00000012037	333.032	0.24291	0.142771	1.7014	0.0888676	0.38875	0.363576	396.32	329.987	327.837	360.86	425.053	330.149	275.747	253.277	337.029	416.002	301.357	242.77
ENSSSCG00000021272	84.1697	-0.30843	0.181388	-1.70039	0.0890576	0.389074	0.454546	89.4446	82.4968	70.1896	77.0546	61.1944	65.0588	84.4123	85.4943	79.624	74.1619	94.8909	146.014
ENSSSCG00000000902	129.945	-0.212684	0.125168	-1.69919	0.0892833	0.389381	0.656154	122.168	125.273	122.404	99.1792	138.928	118.465	155.694	147.478	127.673	137.895	148.071	116.107
ENSSSCG00000027353	1272.47	-0.342707	0.20164	-1.6996	0.0892066	0.389381	0.362088	1095.15	1026.63	721.583	1100.89	1617.52	1172.03	1732.33	1388.21	890.279	1740.49	1111.58	1673
ENSSSCG00000010457	162.795	-0.347168	0.204396	-1.69851	0.0894113	0.3896	0.444569	151.983	158.883	169.482	113.675	133.966	132.06	175.39	267.17	132.478	139.054	249.219	130.181
ENSSSCG00000006469	99.6738	0.272099	0.16035	1.69691	0.0897143	0.390581	0.368681	87.9902	113.051	93.3008	146.48	104.196	110.697	105.046	81.2195	100.903	92.7024	81.335	79.1641
ENSSSCG00000005481	221.833	0.367157	0.216665	1.69459	0.090154	0.391566	0.656453	175.253	317.766	184.89	256.34	274.548	289.366	116.301	174.195	232.694	147.165	213.765	279.713
ENSSSCG00000017807	73.4051	0.310741	0.183385	1.69448	0.0901749	0.391566	0.557236	60.3569	97.0102	95.8687	87.7354	71.1179	72.827	65.654	61.9833	71.387	53.3039	52.1379	91.4785
ENSSSCG00000021318	115.645	0.226925	0.133863	1.6952	0.0900366	0.391566	0.347748	115.624	137.495	120.692	100.705	133.966	140.799	103.171	111.143	114.631	101.973	89.6771	117.867
ENSSSCG00000008467	155.108	-0.196061	0.115737	-1.69403	0.0902603	0.391597	0.418189	148.347	158.119	137.811	150.295	124.043	146.625	170.701	183.813	162.68	135.577	181.44	161.847
ENSSSCG00000005030	1372.51	-0.219152	0.129437	-1.69312	0.0904323	0.391651	0.462527	1303.13	1592.65	1378.11	948.306	1336.35	1052.59	1607.59	1506.84	1544.43	1352.3	1290.93	1556.89
ENSSSCG00000016810	335.698	0.417467	0.246601	1.69289	0.0904767	0.391651	0.573747	526.487	336.098	254.223	410.449	423.399	354.425	246.672	241.521	275.252	524.927	283.63	151.291
ENSSSCG00000025751	575.506	0.388624	0.22964	1.69232	0.0905854	0.391651	0.469093	374.504	782.192	669.369	884.983	539.173	665.154	524.294	277.856	595.121	388.191	703.861	501.372
ENSSSCG00000027810	228.973	0.188162	0.11116	1.69271	0.090511	0.391651	0.890776	266.879	251.31	249.087	243.37	229.893	221.394	179.142	198.774	229.262	207.422	256.518	214.623
ENSSSCG00000001420	80.5888	-0.365227	0.216175	-1.6895	0.091124	0.391951	0.433057	96.7165	61.8726	91.5888	78.5804	52.9249	38.8411	67.5299	96.181	105.708	86.9085	96.9764	93.2377
ENSSSCG00000002447	73.0722	0.293608	0.173769	1.68965	0.0910958	0.391951	0.401524	80.7183	90.8993	70.1896	79.3433	74.4257	88.3635	77.8469	66.2581	52.1675	81.1146	75.0785	40.4616
ENSSSCG00000008545	90.9412	-0.270328	0.159979	-1.68977	0.0910723	0.391951	0.429533	91.6262	78.6775	90.7329	74.0029	90.9647	69.914	87.2261	106.868	87.1746	132.101	106.361	75.6457
ENSSSCG00000011079	197.689	-0.227915	0.134837	-1.6903	0.0909701	0.391951	0.757542	193.433	217.7	154.931	198.358	168.698	161.191	218.534	237.247	238.186	224.803	204.38	154.81
ENSSSCG00000015531	401.193	0.167965	0.0993055	1.6914	0.0907605	0.391951	0.440402	404.319	426.997	426.273	390.613	393.629	506.876	341.401	379.381	422.145	354.587	400.419	367.673
ENSSSCG00000025900	93.883	0.259412	0.15341	1.69097	0.0908424	0.391951	0.444641	92.3534	97.774	117.268	112.149	82.6952	112.639	73.1574	78.0135	103.649	99.655	88.6343	68.6089
ENSSSCG00000016968	1241.13	0.191846	0.113638	1.68821	0.0913709	0.392675	0.786755	1063.15	1172.52	1309.63	1459.46	1452.13	1486.64	1053.28	1218.29	1151.12	994.233	1336.81	1196.26
ENSSSCG00000003107	1018.25	0.179362	0.106424	1.68535	0.0919203	0.393808	0.402828	970.801	1190.86	1063.12	1264.15	1048.57	953.549	1073.91	826.088	1074.92	903.848	957.251	891.915
ENSSSCG00000010203	639.306	-0.182564	0.108257	-1.68639	0.0917201	0.393808	0.32194	567.21	501.856	550.389	604.993	641.715	728.27	688.43	654.031	661.017	592.136	716.374	765.253
ENSSSCG00000012202	166.74	0.342658	0.203333	1.68521	0.0919489	0.393808	0.444538	210.158	186.382	124.972	194.544	183.583	219.452	183.831	144.272	91.2931	193.516	166.841	102.034
ENSSSCG00000026655	1118.5	0.241116	0.143062	1.68539	0.0919124	0.393808	0.339409	872.63	1490.29	1081.09	1329.76	1275.16	1225.44	1154.57	958.604	1144.25	829.686	1172.06	888.397
ENSSSCG00000015435	583.769	0.309548	0.183733	1.68477	0.0920332	0.393833	0.426183	460.313	760.804	419.426	556.929	807.105	873.924	498.033	509.76	492.845	448.448	600.628	577.018
ENSSSCG00000029638	130.957	-0.329538	0.195748	-1.68349	0.0922812	0.394557	0.526119	107.624	94.7186	136.955	112.912	129.004	114.581	187.583	92.975	149.638	108.925	127.216	209.345
ENSSSCG00000001528	1169.56	-0.236918	0.140895	-1.68152	0.0926627	0.394629	0.323062	947.531	918.923	1204.35	1120.72	1185.85	1062.3	1231.48	1405.31	1062.57	998.868	1165.8	1731.05
ENSSSCG00000001881	71.848	-0.285619	0.169869	-1.68141	0.0926827	0.394629	0.347925	78.5367	70.2751	65.0538	53.4042	47.9632	71.856	85.3503	89.769	66.5822	88.0672	85.5061	59.8129
ENSSSCG00000002383	1451.51	0.523499	0.311318	1.68156	0.0926552	0.394629	0.502674	1349.67	876.147	2086.86	3405.66	1905.3	649.617	1025.14	1025.93	1571.89	1419.5	1249.22	853.213
ENSSSCG00000006701	158.167	-0.246088	0.146362	-1.68137	0.0926917	0.394629	0.390808	163.618	132.148	139.523	112.912	152.159	169.93	144.439	221.216	168.858	162.229	181.44	149.532
ENSSSCG00000014852	81.7663	-0.394895	0.234802	-1.68182	0.0926031	0.394629	0.431561	77.8095	90.1354	85.5971	67.1367	66.1561	36.899	73.1574	145.34	95.4115	98.4963	78.2068	66.8497
ENSSSCG00000013299	119.663	0.349779	0.20817	1.68026	0.092907	0.39521	0.431561	103.261	132.148	90.7329	200.647	133.966	141.77	124.743	82.2882	75.5055	107.766	114.703	128.422
ENSSSCG00000001543	404.482	-0.220375	0.13123	-1.6793	0.093093	0.395432	0.418834	297.422	356.722	372.347	395.954	482.94	337.917	422.062	440.295	394.002	381.238	427.53	545.353
ENSSSCG00000008693	114.605	0.260528	0.155196	1.67871	0.0932091	0.395432	0.620871	121.441	103.885	121.548	152.583	104.196	142.741	90.0398	106.868	93.3523	136.736	92.8054	109.071
ENSSSCG00000008749	109.774	0.450432	0.268265	1.67906	0.0931403	0.395432	0.580524	78.5367	160.41	171.194	78.5804	94.2725	175.756	70.3436	143.203	61.0908	97.3375	79.2495	107.311
ENSSSCG00000020580	110.425	-0.516057	0.307475	-1.67837	0.093275	0.395432	0.423089	66.9017	85.5523	56.4941	93.0758	168.698	77.6822	114.426	196.637	78.9376	212.057	104.276	70.3681
ENSSSCG00000007056	263.115	0.197083	0.117573	1.67626	0.0936871	0.3966	0.664008	269.788	278.809	313.285	210.565	330.781	288.395	244.796	242.59	248.482	257.249	249.219	223.419
ENSSSCG00000010314	183.601	0.216069	0.128908	1.67615	0.0937086	0.3966	0.502567	188.343	201.659	167.77	189.203	239.816	200.032	168.825	193.431	153.757	134.418	197.081	168.883
ENSSSCG00000007311	131.569	-0.1932	0.115321	-1.67532	0.0938708	0.396616	0.358415	118.532	125.273	129.252	129.696	124.043	111.668	142.563	145.34	134.537	147.165	156.414	114.348
ENSSSCG00000010396	111.469	-0.232384	0.138693	-1.67553	0.0938298	0.396616	0.477742	94.535	109.996	95.8687	100.705	125.697	91.2766	120.053	135.722	109.826	98.4963	142.858	112.589
ENSSSCG00000015631	209.7	0.252919	0.151033	1.6746	0.0940136	0.396885	0.508331	192.706	182.562	190.025	247.185	289.433	270.917	193.21	167.782	232.008	180.77	171.012	198.79
ENSSSCG00000000842	102.957	0.264905	0.158415	1.67223	0.0944799	0.397296	0.41548	112.715	116.107	118.124	123.593	77.7335	121.378	70.3436	110.074	78.9376	105.449	104.276	96.7561
ENSSSCG00000005998	160.929	-0.223272	0.133542	-1.67192	0.0945391	0.397296	0.484827	154.165	145.897	196.017	132.748	135.62	127.205	187.583	158.164	186.018	168.023	186.654	153.051
ENSSSCG00000006038	88.783	-0.306717	0.183478	-1.67168	0.0945869	0.397296	0.60802	95.2621	60.3449	106.996	80.1063	74.4257	60.2037	89.1019	103.662	126.987	93.8611	91.7626	82.6825
ENSSSCG00000008548	135.673	0.21801	0.130323	1.67284	0.094359	0.397296	0.578604	122.895	150.48	135.243	137.325	158.775	170.901	138.811	122.898	107.767	111.243	134.516	137.218
ENSSSCG00000011613	174.902	-0.227936	0.136307	-1.67223	0.0944799	0.397296	0.327152	159.255	172.632	178.898	120.541	180.275	158.277	233.541	190.225	171.603	195.834	174.14	163.606
ENSSSCG00000014913	504.619	0.246433	0.147287	1.67314	0.0942988	0.397296	0.363576	405.046	585.116	488.759	493.607	633.445	683.603	528.046	365.488	528.539	407.89	460.899	474.984
ENSSSCG00000010403	183.804	-0.272657	0.163306	-1.66961	0.0949971	0.398352	0.733465	173.799	183.326	161.778	141.903	213.354	127.205	239.168	141.066	224.457	173.817	197.081	228.696
ENSSSCG00000022783	296.454	0.200059	0.119813	1.66976	0.0949665	0.398352	0.444681	293.786	306.308	330.405	313.559	332.435	325.294	299.195	220.148	277.998	220.168	323.255	314.897
ENSSSCG00000028635	139.896	-0.280389	0.167991	-1.66907	0.0951033	0.398464	0.562969	111.26	125.273	143.803	113.675	109.158	156.335	192.273	136.791	197.001	128.625	116.789	147.773
ENSSSCG00000001376	81.1157	-0.30633	0.183664	-1.66788	0.0953391	0.399097	0.333795	77.0823	48.1231	64.1978	96.1275	79.3874	70.885	69.4057	102.593	85.1153	90.3848	107.404	82.6825
ENSSSCG00000003966	127.008	0.317085	0.190155	1.66751	0.0954137	0.399097	0.300408	120.714	126.801	137.811	157.924	195.161	110.697	117.239	67.3267	144.833	126.307	108.447	110.83
ENSSSCG00000024463	183.459	-0.235803	0.141556	-1.6658	0.0957538	0.399852	0.332574	154.892	144.369	167.77	163.264	248.086	138.857	201.652	195.568	180.527	209.739	208.551	188.235
ENSSSCG00000028069	260.385	-0.287607	0.172645	-1.66589	0.0957361	0.399852	0.376366	281.423	211.589	291.886	219.72	203.43	196.147	181.018	332.359	249.855	346.475	322.212	288.509
ENSSSCG00000002776	76.9478	0.266217	0.159856	1.66535	0.0958434	0.399893	0.36216	89.4446	80.2052	75.3254	106.045	74.4257	76.7112	62.8403	90.8377	63.1501	71.8443	65.6937	66.8497
ENSSSCG00000004927	442.893	0.243634	0.146541	1.66256	0.0964003	0.401038	0.368681	390.502	549.979	414.29	416.553	610.29	502.021	481.15	338.771	363.113	344.157	458.813	445.078
ENSSSCG00000005654	1910.62	-0.215299	0.129455	-1.66312	0.0962883	0.401038	0.34312	2032.5	1628.55	1654.59	1740.21	1655.56	1897.39	1533.49	2367.12	1950.79	2600.3	2047.97	1819.01
ENSSSCG00000006835	285.01	0.262326	0.157829	1.66209	0.0964946	0.401038	0.595745	273.424	354.431	268.775	400.531	272.894	294.221	268.244	178.469	325.36	257.249	245.048	281.472
ENSSSCG00000015938	799.459	-0.371068	0.223212	-1.6624	0.0964317	0.401038	0.333795	437.77	537.757	697.616	734.689	911.301	865.185	822.551	945.78	760.547	494.799	1175.19	1210.33
ENSSSCG00000017073	129.698	0.20014	0.120423	1.66197	0.0965181	0.401038	0.717079	138.166	148.953	134.387	141.14	127.351	140.799	128.494	100.456	113.258	142.53	128.259	112.589
ENSSSCG00000013522	378.968	-0.264204	0.159372	-1.65778	0.0973612	0.404206	0.347037	316.328	249.782	363.787	354.756	403.552	378.701	287.94	499.073	396.747	352.269	460.899	483.78
ENSSSCG00000000191	649.574	-0.278102	0.167872	-1.65663	0.0975949	0.404841	0.411301	746.826	457.552	671.081	557.692	501.133	587.471	475.523	815.402	798.986	898.054	641.296	643.868
ENSSSCG00000002045	517.127	0.182219	0.110175	1.65391	0.0981464	0.405355	0.305948	536.668	632.476	587.196	456.224	600.367	488.427	549.618	454.188	448.228	526.086	488.01	438.041
ENSSSCG00000008900	386.248	0.147483	0.0890901	1.65543	0.0978368	0.405355	0.468609	373.777	453.733	381.763	419.604	410.168	397.15	400.49	354.801	376.841	331.411	353.495	381.747
ENSSSCG00000016104	255.763	0.22105	0.133657	1.65386	0.0981558	0.405355	0.62754	341.053	298.669	249.943	234.215	241.47	285.482	186.645	250.071	246.423	266.519	257.561	211.104
ENSSSCG00000024391	110.633	0.243117	0.146882	1.65519	0.0978857	0.405355	0.518955	101.807	106.94	108.708	122.067	148.851	134.973	91.9157	85.4943	111.199	123.989	94.8909	96.7561
ENSSSCG00000025858	68.0523	1.10324	0.666869	1.65436	0.0980539	0.405355	0.425702	52.3578	30.5544	332.973	26.7021	43.0015	71.856	22.51	57.7086	68.6414	63.7329	16.6841	29.9064
ENSSSCG00000030042	102.313	0.487563	0.294846	1.65362	0.0982041	0.405355	0.451369	127.259	150.48	80.4612	128.933	87.6569	142.741	59.0886	95.1124	110.513	156.435	52.1379	36.9432
ENSSSCG00000014298	211.587	0.189912	0.114877	1.65317	0.0982956	0.405399	0.684785	182.525	238.324	228.544	214.38	218.315	269.946	184.769	205.186	184.645	196.993	209.594	205.827
ENSSSCG00000002252	125.559	0.285932	0.173054	1.65227	0.0984795	0.405528	0.524881	152.71	187.146	88.165	147.243	119.081	132.06	135.06	111.143	105.708	114.719	106.361	107.311
ENSSSCG00000002516	79.3086	0.275885	0.167059	1.65143	0.0986517	0.405528	0.530864	102.534	90.1354	74.4694	91.55	69.464	92.2476	57.2128	86.5629	82.3697	83.4321	58.3944	63.3313
ENSSSCG00000009565	112.363	0.282813	0.171282	1.65115	0.098707	0.405528	0.411602	99.6253	122.218	160.922	107.571	133.966	117.494	90.0398	71.6014	127.673	114.719	96.9764	105.552
ENSSSCG00000013263	266.622	0.43281	0.262045	1.65166	0.0986033	0.405528	0.54947	327.236	378.874	205.433	336.446	262.971	326.265	133.184	381.518	176.408	351.11	156.414	163.606
ENSSSCG00000029034	925.741	0.325133	0.196927	1.65103	0.0987316	0.405528	0.598527	759.916	1116	744.694	1454.88	1182.54	919.563	1103.93	632.658	727.599	606.042	904.07	957.006
ENSSSCG00000011741	954.007	-0.410685	0.248857	-1.65028	0.0988849	0.405648	0.334834	640.656	586.644	1112.76	716.379	1076.69	781.677	1065.47	1014.18	819.578	521.451	1448.39	1664.2
ENSSSCG00000011817	200.615	-0.166126	0.100742	-1.64902	0.0991433	0.405648	0.455513	192.706	200.895	182.322	187.678	172.006	193.234	210.093	193.431	212.788	199.31	209.594	253.325
ENSSSCG00000016988	111.725	0.208678	0.1265	1.64963	0.0990189	0.405648	0.485062	126.531	122.981	133.531	115.963	115.773	104.871	116.301	106.868	113.258	91.5436	92.8054	100.274
ENSSSCG00000017406	107.975	-0.230983	0.140082	-1.64891	0.0991655	0.405648	0.783703	95.2621	106.176	95.0127	93.0758	115.773	92.2476	127.556	121.829	103.649	142.53	91.7626	110.83
ENSSSCG00000025363	131.753	0.334493	0.202757	1.64972	0.0989998	0.405648	0.363576	129.44	211.589	127.54	169.368	112.465	131.089	121.929	79.0822	140.715	159.912	101.147	96.7561
ENSSSCG00000026446	75.9633	0.344211	0.208868	1.64798	0.0993574	0.406101	0.30476	74.9008	100.066	97.5806	93.8388	86.003	58.2616	82.5365	66.2581	74.1327	83.4321	36.4965	58.0537
ENSSSCG00000029059	527.969	-0.196069	0.119011	-1.64748	0.0994589	0.406185	0.334758	450.859	420.123	486.191	496.659	577.212	525.326	607.769	627.314	558.055	422.954	547.447	615.721
ENSSSCG00000017114	84.8099	0.367625	0.223526	1.64466	0.10004	0.408224	0.488079	66.1745	98.5379	65.0538	145.717	120.735	76.7112	78.7849	68.3954	66.5822	56.7802	79.2495	94.9969
ENSSSCG00000030183	79.364	0.252928	0.153871	1.64377	0.100224	0.408643	0.431618	89.4446	89.3716	74.4694	90.0242	105.85	70.885	65.654	76.9448	72.0735	90.3848	65.6937	61.5721
ENSSSCG00000003165	905.773	0.257478	0.156783	1.64225	0.100537	0.408794	0.469093	575.936	986.906	1140.15	981.111	1243.74	994.332	915.405	755.556	872.432	761.318	805.008	837.38
ENSSSCG00000004821	74.0304	0.293343	0.178841	1.64024	0.100955	0.408794	0.297602	73.4464	109.232	83.8851	83.1579	79.3874	59.2327	64.7161	53.4339	72.0735	55.6214	80.2923	73.8865
ENSSSCG00000006340	587.435	0.330563	0.201455	1.64087	0.100824	0.408794	0.469093	791.912	597.338	413.434	727.06	651.638	744.778	423.938	500.141	406.357	845.909	524.507	422.208
ENSSSCG00000010576	256.107	0.245886	0.149907	1.64026	0.100952	0.408794	0.752882	241.428	237.56	197.729	330.343	309.28	352.483	207.279	246.865	227.203	251.455	242.962	228.696
ENSSSCG00000017731	172.733	0.268383	0.163465	1.64184	0.100622	0.408794	0.374228	177.435	178.743	199.441	205.225	152.159	216.539	173.514	91.9063	163.367	154.118	166.841	193.512
ENSSSCG00000024881	95.9465	0.339012	0.206416	1.64238	0.100512	0.408794	0.34138	69.0832	132.148	96.7247	101.468	122.389	120.407	96.6052	76.9448	56.9724	66.0504	110.532	102.034
ENSSSCG00000025104	86.254	0.355551	0.216673	1.64095	0.100807	0.408794	0.537011	66.1745	115.343	83.0291	120.541	99.2342	95.1607	84.4123	53.4339	67.955	48.6687	99.0619	102.034
ENSSSCG00000025139	113.772	0.26706	0.162785	1.64057	0.100887	0.408794	0.429533	98.8981	116.107	133.531	131.222	152.159	119.436	129.432	86.5629	109.14	98.4963	119.917	70.3681
ENSSSCG00000026389	137.799	0.196216	0.119641	1.64005	0.100995	0.408794	0.461586	118.532	147.425	152.363	158.687	155.467	151.48	135.998	117.555	122.182	123.989	139.729	130.181
ENSSSCG00000003559	193.02	-0.260923	0.15915	-1.63948	0.101114	0.408945	0.411301	170.163	156.591	231.968	193.781	120.735	179.64	220.41	252.208	221.025	214.374	202.295	153.051
ENSSSCG00000009723	129.459	-0.259982	0.158628	-1.63894	0.101226	0.409067	0.362304	119.987	104.649	110.42	125.118	147.197	102.929	160.383	157.096	113.945	117.037	180.397	114.348
ENSSSCG00000009402	72.6594	-0.562582	0.343661	-1.63703	0.101625	0.409646	0.367024	34.178	53.4702	108.708	31.2796	84.3491	40.7831	60.0266	80.1509	99.53	35.9222	111.575	131.94
ENSSSCG00000020870	105.394	0.230778	0.141003	1.63669	0.101696	0.409646	0.403627	109.806	114.579	108.708	104.52	137.274	108.755	81.5986	95.1124	98.8436	76.4794	114.703	114.348
ENSSSCG00000021353	289.575	-0.200543	0.122466	-1.63754	0.101518	0.409646	0.362304	263.243	277.281	237.96	256.34	258.009	324.323	344.215	346.252	284.175	239.867	338.896	304.342
ENSSSCG00000027057	129.274	0.22144	0.135251	1.63726	0.101577	0.409646	0.516219	122.168	146.661	136.955	148.769	127.351	154.393	100.357	133.585	137.283	136.736	103.233	103.793
ENSSSCG00000000362	97.8875	0.374292	0.229323	1.63216	0.102646	0.410009	0.493664	79.2639	107.704	56.4941	136.562	129.004	153.422	65.654	79.0822	84.4289	88.0672	82.3778	112.589
ENSSSCG00000001817	163.504	0.340772	0.208618	1.63347	0.10237	0.410009	0.547661	221.794	163.466	146.371	234.215	153.813	176.727	152.88	78.0135	182.586	195.834	126.174	130.181
ENSSSCG00000002378	126.341	-0.256907	0.157404	-1.63215	0.102647	0.410009	0.499174	143.984	116.107	118.98	90.7871	102.542	115.552	134.122	129.31	102.962	165.705	160.585	135.459
ENSSSCG00000003909	67.4034	0.409613	0.250681	1.634	0.102259	0.410009	0.633671	69.8104	71.8028	127.54	72.4771	47.9632	69.914	34.7029	76.9448	46.6761	78.797	59.4371	52.7761
ENSSSCG00000005595	861.922	-0.2849	0.174592	-1.63181	0.10272	0.410009	0.350346	570.846	645.461	769.518	834.631	1060.15	782.648	830.993	1099.67	733.776	771.747	954.123	1289.49
ENSSSCG00000005641	72.6296	-0.492297	0.30102	-1.63543	0.101959	0.410009	0.375297	102.534	69.5112	69.3336	47.3008	39.6937	32.0439	65.654	148.546	62.4637	105.449	65.6937	63.3313
ENSSSCG00000009594	103.249	0.223902	0.137265	1.63116	0.102856	0.410009	0.431561	114.169	132.148	104.428	109.097	102.542	105.842	111.612	76.9448	102.276	91.5436	102.19	86.2009
ENSSSCG00000011049	86.8036	-0.348989	0.213587	-1.63394	0.102271	0.410009	0.374835	85.0815	63.4003	96.7247	57.9817	86.003	69.914	88.164	134.653	65.8957	85.7497	132.43	75.6457
ENSSSCG00000011631	115.94	0.279354	0.17084	1.63518	0.102012	0.410009	0.48972	89.4446	125.273	121.548	137.325	165.39	125.263	126.619	96.181	87.861	79.9558	116.789	119.626
ENSSSCG00000012699	2797.32	0.240689	0.147573	1.63098	0.102895	0.410009	0.586261	3282.54	2621.57	2599.58	3405.66	3067.99	3202.45	2433.89	1829.58	2303.61	3562.09	2769.56	2489.27
ENSSSCG00000015867	1035.29	0.212879	0.130361	1.633	0.10247	0.410009	0.538595	948.258	1128.22	929.584	995.606	1362.82	1307.97	966.99	974.635	871.059	790.288	1141.82	1006.26
ENSSSCG00000017401	83.378	-0.32857	0.201337	-1.63194	0.102691	0.410009	0.365918	93.8078	57.2895	71.9015	64.085	72.7718	80.5953	78.7849	96.181	69.3278	68.368	108.447	138.977
ENSSSCG00000020903	241.413	0.302661	0.185304	1.63332	0.102403	0.410009	0.484253	224.702	342.209	242.24	226.586	218.315	346.657	250.423	162.439	291.04	164.547	204.38	223.419
ENSSSCG00000030547	146.207	0.233039	0.142898	1.6308	0.102932	0.410009	0.51631	186.888	165.758	138.667	157.161	130.658	165.075	99.419	162.439	129.732	148.324	131.387	138.977
ENSSSCG00000030247	79.9823	-0.32808	0.201244	-1.63026	0.103047	0.410142	0.488038	66.9017	81.733	67.6217	62.5592	64.5022	83.5083	126.619	101.524	86.4882	50.9863	96.9764	70.3681
ENSSSCG00000011739	195.513	0.24014	0.147341	1.62982	0.103139	0.410183	0.484253	158.528	180.271	196.873	234.978	224.931	276.743	168.825	175.263	174.349	165.705	213.765	175.92
ENSSSCG00000004353	164.493	0.285586	0.175464	1.6276	0.103609	0.411235	0.488038	133.076	216.936	182.322	187.678	196.815	169.93	182.893	142.134	143.461	97.3375	192.91	128.422
ENSSSCG00000010142	179.221	-0.426246	0.261827	-1.62797	0.103532	0.411235	0.540569	291.604	114.579	166.914	90.7871	109.158	142.741	155.694	142.134	255.346	243.344	204.38	233.974
ENSSSCG00000028553	281.387	0.219312	0.134761	1.62741	0.10365	0.411235	0.549685	289.422	299.433	223.408	315.085	334.089	355.396	222.286	296.024	221.712	290.854	277.373	251.566
ENSSSCG00000026001	167.458	0.241877	0.148782	1.62571	0.10401	0.412339	0.469376	133.076	149.716	184.89	197.595	228.239	199.061	153.818	149.615	164.053	122.831	164.756	161.847
ENSSSCG00000015650	110.655	0.304923	0.187685	1.62466	0.104236	0.412905	0.538595	108.352	126.801	86.453	128.17	102.542	179.64	91.9157	106.868	91.2931	121.672	75.0785	109.071
ENSSSCG00000004177	701.78	-0.237165	0.146074	-1.6236	0.104461	0.41325	0.53584	524.305	498.8	801.188	730.874	692.986	616.602	876.013	816.47	657.585	688.315	629.825	888.397
ENSSSCG00000012382	451.455	-0.310851	0.191473	-1.62348	0.104488	0.41325	0.354661	359.96	288.739	475.064	402.82	464.747	425.31	465.206	460.6	456.465	311.712	538.063	768.771
ENSSSCG00000003851	75.0109	0.27725	0.170922	1.62209	0.104784	0.41377	0.414814	71.2648	100.066	101.005	72.4771	82.6952	67.9719	75.0332	56.6399	82.3697	63.7329	68.822	58.0537
ENSSSCG00000012342	180.084	-0.213222	0.131422	-1.62242	0.104713	0.41377	0.413442	181.071	163.466	175.474	161.738	200.122	119.436	210.093	176.332	170.917	203.945	190.825	207.586
ENSSSCG00000024591	67.9841	-0.350399	0.216099	-1.62148	0.104916	0.413963	0.730951	47.2675	84.0245	78.7493	53.4042	46.3093	47.5803	66.592	88.7003	67.955	60.2565	106.361	68.6089
ENSSSCG00000003591	368.787	0.158929	0.0980714	1.62055	0.105115	0.414423	0.327152	354.142	431.581	414.29	341.024	388.667	401.034	354.532	321.672	328.792	358.063	330.554	401.098
ENSSSCG00000002285	110.675	0.244446	0.150914	1.61977	0.105282	0.414428	0.368681	138.894	129.856	108.708	112.149	99.2342	129.147	92.8536	101.524	95.4115	140.212	88.6343	91.4785
ENSSSCG00000010956	78.2017	-0.251829	0.155459	-1.6199	0.105253	0.414428	0.538142	74.9008	82.4968	87.309	68.6625	54.5788	58.2616	100.357	83.3569	84.4289	77.6382	85.5061	80.9233
ENSSSCG00000008772	82.6728	-0.382118	0.23626	-1.61736	0.1058	0.41484	0.413466	71.2648	65.6919	47.9344	61.7963	86.003	99.0448	114.426	134.653	60.4044	103.131	61.5227	86.2009
ENSSSCG00000010849	667.306	0.158791	0.0981591	1.61769	0.10573	0.41484	0.365308	655.2	723.375	646.258	701.121	769.065	727.299	669.671	530.064	616.4	577.072	639.21	752.938
ENSSSCG00000014023	354.323	-0.170245	0.105215	-1.61807	0.105648	0.41484	0.358251	299.603	283.392	363.787	327.291	375.436	354.425	328.27	377.243	375.468	356.904	421.274	388.784
ENSSSCG00000015025	236.38	0.449556	0.277954	1.61738	0.105797	0.41484	0.601745	172.344	206.242	224.264	556.929	253.047	224.307	198.838	165.645	196.314	121.672	307.613	209.345
ENSSSCG00000029594	604.144	0.174563	0.107911	1.61765	0.105738	0.41484	0.350762	560.665	633.24	562.373	750.71	676.447	659.327	567.439	460.6	566.291	593.295	586.029	633.313
ENSSSCG00000001732	245.237	0.292228	0.18124	1.61238	0.10688	0.416141	0.469093	179.616	292.558	339.82	259.392	297.703	249.554	237.292	152.821	223.085	180.77	229.407	300.823
ENSSSCG00000002452	285.312	-0.306769	0.190084	-1.61386	0.106558	0.416141	0.345979	290.877	234.505	233.68	363.148	238.162	167.988	354.532	388.999	230.635	367.333	251.304	302.583
ENSSSCG00000007454	201.662	-0.20147	0.124921	-1.61278	0.106792	0.416141	0.371186	226.157	161.174	192.593	189.966	157.121	198.09	213.845	214.804	247.109	237.55	189.782	191.753
ENSSSCG00000008105	157.143	0.229808	0.142506	1.61261	0.106828	0.416141	0.365918	165.073	194.02	190.025	149.532	167.044	151.48	132.246	188.087	118.063	139.054	162.67	128.422
ENSSSCG00000011770	100.862	0.255474	0.158421	1.61262	0.106827	0.416141	0.365918	88.7174	119.926	111.276	120.541	120.735	100.016	113.488	67.3267	105.021	77.6382	95.9336	89.7193
ENSSSCG00000014207	540.336	-0.183831	0.11387	-1.61439	0.106443	0.416141	0.346201	434.134	526.299	515.294	487.504	487.902	587.471	592.762	578.155	660.33	442.654	612.098	559.426
ENSSSCG00000014998	90.7877	-0.258844	0.160363	-1.61412	0.106502	0.416141	0.508627	100.352	86.3161	101.005	67.1367	66.1561	72.827	97.5432	106.868	85.8017	99.655	117.832	87.9601
ENSSSCG00000024618	145.691	0.2117	0.131217	1.61336	0.106666	0.416141	0.361875	153.438	157.355	130.963	170.13	162.083	164.104	159.446	107.937	126.987	119.354	152.243	144.255
ENSSSCG00000029226	783.41	-0.383074	0.237449	-1.61329	0.106682	0.416141	0.349608	455.949	447.622	583.772	801.826	833.567	957.433	723.132	898.758	865.568	505.228	982.277	1345.79
ENSSSCG00000000684	157.666	0.306246	0.190114	1.61086	0.107211	0.416953	0.600259	141.075	219.992	137.811	241.845	135.62	170.901	129.432	141.066	184.645	150.641	138.687	100.274
ENSSSCG00000024152	85.6162	0.240145	0.149097	1.61066	0.107255	0.416953	0.429711	103.988	97.0102	75.3254	96.8904	99.2342	85.4504	85.3503	86.5629	72.0735	92.7024	72.993	59.8129
ENSSSCG00000015402	340.278	0.222967	0.138487	1.61002	0.107393	0.417168	0.395109	377.413	436.928	402.306	254.051	332.435	395.208	371.414	289.612	285.548	298.965	331.597	307.86
ENSSSCG00000026041	104.037	0.272793	0.169612	1.60834	0.107761	0.418273	0.607804	100.352	167.285	94.1568	95.3646	107.504	117.494	81.5986	98.3184	98.1572	85.7497	102.19	100.274
ENSSSCG00000021004	72.2145	0.311149	0.193712	1.60624	0.10822	0.419731	0.461586	65.4473	82.4968	63.3418	89.2613	100.888	79.6242	60.0266	45.9532	83.7425	49.8275	61.5227	84.4417
ENSSSCG00000021363	763.7	-0.146594	0.091287	-1.60586	0.108304	0.419731	0.369982	792.639	630.184	784.069	621.777	731.025	791.387	795.352	838.912	820.951	760.159	785.196	812.751
ENSSSCG00000004729	93.4413	-0.288304	0.179628	-1.60501	0.108492	0.419809	0.483856	71.2648	77.1498	102.716	73.24	99.2342	86.4214	133.184	95.1124	129.046	86.9085	94.8909	72.1273
ENSSSCG00000025478	671.623	0.158716	0.0988708	1.60529	0.10843	0.419809	0.442261	722.829	686.71	728.431	738.503	691.332	685.545	698.747	488.386	710.438	647.758	648.595	612.202
ENSSSCG00000017678	364.501	0.202462	0.126244	1.60373	0.108773	0.420573	0.341128	346.871	468.246	361.22	358.571	446.554	361.222	361.097	307.779	307.513	304.759	426.488	323.693
ENSSSCG00000011683	171.852	-0.44167	0.275937	-1.60062	0.109461	0.422441	0.500472	255.244	95.4824	174.618	140.377	130.658	76.7112	213.845	161.37	135.224	324.458	178.311	175.92
ENSSSCG00000013551	190.227	-1.40594	0.878699	-1.60002	0.109594	0.422441	NA	21.8158	76.386	232.824	41.1975	132.312	121.378	1184.59	72.6701	193.569	22.0168	118.874	65.0905
ENSSSCG00000017584	443.096	-0.183635	0.114737	-1.60049	0.10949	0.422441	0.367024	422.499	353.667	458.8	435.625	382.052	435.02	435.193	436.021	555.995	482.052	388.948	531.279
ENSSSCG00000025604	83.3134	-0.515728	0.322262	-1.60034	0.109524	0.422441	0.356612	42.1771	37.4291	64.1978	78.5804	104.196	85.4504	68.4678	107.937	65.8957	42.8748	145.986	156.569
ENSSSCG00000003566	176.042	-0.290838	0.181894	-1.59894	0.109834	0.422718	0.347037	147.62	121.454	130.963	193.781	180.275	175.756	170.701	215.873	173.663	123.989	235.663	242.77
ENSSSCG00000005587	98.6147	0.36767	0.229924	1.59909	0.1098	0.422718	0.396324	100.352	150.48	77.0373	164.027	97.5803	77.6822	82.5365	75.8762	101.589	118.196	78.2068	59.8129
ENSSSCG00000015034	169.53	0.34848	0.21807	1.59802	0.110039	0.42318	0.429711	98.1709	223.811	173.762	230.401	229.893	184.495	176.328	96.181	153.07	119.354	183.525	165.365
ENSSSCG00000011565	71.4917	0.249696	0.15646	1.59591	0.110509	0.424665	0.450839	67.6289	84.0245	69.3336	85.4467	79.3874	76.7112	63.7782	61.9833	60.4044	61.4153	56.3089	91.4785
ENSSSCG00000006624	192.03	-0.329377	0.206563	-1.59456	0.110811	0.425086	0.456206	191.251	179.507	228.544	116.726	193.507	111.668	270.119	146.409	226.517	195.834	180.397	263.88
ENSSSCG00000007791	108.708	0.225548	0.141474	1.59428	0.110874	0.425086	0.607255	111.988	125.273	106.14	115.963	117.427	127.205	113.488	70.5328	111.885	110.084	90.7199	103.793
ENSSSCG00000009085	189.264	0.377373	0.23669	1.59438	0.110852	0.425086	0.40517	231.974	182.562	198.585	163.264	345.666	160.219	158.508	125.035	129.732	119.354	178.311	277.954
ENSSSCG00000021818	82.242	-0.340505	0.213783	-1.59276	0.111214	0.426066	0.388375	70.5376	49.6509	53.0702	56.4558	102.542	105.842	78.7849	110.074	78.9376	83.4321	99.0619	98.5153
ENSSSCG00000011645	227.37	-0.233891	0.146895	-1.59223	0.111333	0.426196	0.348232	178.889	174.16	219.128	222.009	208.392	250.525	200.714	259.689	233.381	193.516	306.571	281.472
ENSSSCG00000008303	437.408	0.243743	0.153239	1.5906	0.111699	0.426945	0.484827	377.413	513.314	306.437	569.899	534.211	544.746	434.255	376.175	361.054	405.573	398.333	427.486
ENSSSCG00000028454	83.9589	0.23113	0.145284	1.59089	0.111635	0.426945	0.502567	90.899	72.5667	89.8769	106.045	92.6186	90.3055	64.7161	78.0135	73.4463	77.6382	83.4206	87.9601
ENSSSCG00000014361	74.1656	0.327983	0.206543	1.58797	0.112294	0.428892	0.664008	63.9929	93.1909	67.6217	123.593	77.7335	68.9429	71.2815	71.6014	75.5055	42.8748	61.5227	72.1273
ENSSSCG00000000084	1122.06	0.309972	0.195516	1.58541	0.112874	0.42916	0.488038	875.539	1110.65	1269.4	1389.27	1617.52	1188.54	932.287	842.118	1018.64	726.555	863.403	1630.78
ENSSSCG00000004973	1090.22	-0.257788	0.162551	-1.58589	0.112765	0.42916	0.354034	901.718	909.757	1045.14	758.339	1015.5	1328.37	1033.58	1302.72	1171.02	813.463	1443.18	1359.86
ENSSSCG00000008799	2117.83	-0.280537	0.176904	-1.58581	0.112781	0.42916	0.357193	1832.52	1440.64	2372.75	1776.83	2386.58	1669.2	2341.04	1903.32	2279.58	1723.11	3434.84	2253.54
ENSSSCG00000013314	629.151	0.122676	0.0773794	1.58539	0.112878	0.42916	0.391457	641.383	731.777	619.723	633.984	664.869	643.791	647.161	583.498	566.978	586.342	639.21	591.092
ENSSSCG00000015701	81.3551	-0.390414	0.246063	-1.58665	0.112593	0.42916	0.366679	107.624	83.2607	74.4694	41.9604	59.5405	54.3775	77.8469	119.692	76.1919	134.418	72.993	73.8865
ENSSSCG00000015710	487.106	-0.182237	0.114941	-1.58547	0.112859	0.42916	0.361875	534.486	487.342	425.417	421.893	438.284	426.281	564.625	599.529	429.695	473.941	470.283	573.5
ENSSSCG00000013155	589.651	-0.243149	0.153527	-1.58375	0.11325	0.430245	0.358694	455.222	465.954	610.307	559.981	606.983	540.862	637.782	613.421	534.03	449.606	769.555	832.102
ENSSSCG00000016938	388.751	0.237522	0.1501	1.58242	0.113554	0.431074	0.487491	374.504	410.193	430.553	382.984	481.286	439.875	330.146	350.526	258.778	393.985	305.528	506.65
ENSSSCG00000023433	95.9524	0.316099	0.200098	1.57972	0.114171	0.433088	0.538595	90.1718	132.148	60.7739	125.118	114.119	115.552	80.6607	83.3569	80.9968	112.402	64.6509	91.4785
ENSSSCG00000005053	82.6661	0.252208	0.159895	1.57734	0.114718	0.434507	0.467215	88.7174	77.9137	69.3336	82.395	120.735	103.9	75.9711	81.2195	67.955	78.797	78.2068	66.8497
ENSSSCG00000017870	127.007	-0.224253	0.142164	-1.57742	0.114698	0.434507	0.460183	130.895	109.232	108.708	115.963	145.544	97.1027	134.122	118.623	149.638	127.466	168.927	117.867
ENSSSCG00000003513	528.867	-0.214295	0.136029	-1.57537	0.115172	0.435238	0.357923	568.664	359.778	504.167	443.255	499.479	563.196	502.722	561.056	644.543	637.329	458.813	603.406
ENSSSCG00000004108	201.703	0.3209	0.203638	1.57583	0.115064	0.435238	0.427754	131.622	213.117	236.248	197.595	334.089	235.96	241.982	130.379	192.196	174.976	161.627	170.643
ENSSSCG00000010345	367.297	0.33594	0.213246	1.57537	0.115172	0.435238	0.411301	298.149	501.092	367.211	501.236	403.552	385.498	336.711	219.079	306.141	195.834	423.359	469.707
ENSSSCG00000009401	202.926	0.164952	0.104756	1.57463	0.115341	0.435548	0.420364	225.43	200.895	236.248	219.72	188.545	216.539	180.08	183.813	209.356	186.563	213.765	174.161
ENSSSCG00000012621	69.6973	0.327042	0.20775	1.57421	0.115439	0.435548	0.505643	48.7219	87.08	69.3336	85.4467	89.3108	85.4504	67.5299	59.846	56.2859	35.9222	74.0357	77.4049
ENSSSCG00000017546	184.289	-0.214909	0.136547	-1.57388	0.115514	0.435548	0.488038	146.893	161.938	212.281	161.738	185.237	159.248	201.652	207.324	244.363	168.023	171.012	191.753
ENSSSCG00000016113	1220.78	0.124157	0.078942	1.57277	0.115773	0.435628	0.538595	1240.59	1295.51	1240.3	1240.5	1334.7	1288.55	1198.66	1116.77	1092.08	1041.74	1351.41	1208.57
ENSSSCG00000021637	81.8587	-0.285063	0.181347	-1.57191	0.11597	0.435628	0.376951	70.5376	77.1498	85.5971	62.5592	94.2725	57.2906	115.364	78.0135	103.649	73.0031	98.0192	66.8497
ENSSSCG00000024052	197.295	0.327775	0.208483	1.57219	0.115906	0.435628	0.538595	112.715	259.712	208.001	289.908	205.084	240.815	190.397	157.096	169.544	122.831	189.782	221.659
ENSSSCG00000026087	81.866	0.25311	0.160956	1.57254	0.115825	0.435628	0.476558	73.4464	86.3161	97.5806	96.1275	99.2342	84.4794	96.6052	58.7773	71.387	74.1619	84.4633	59.8129
ENSSSCG00000029125	198.167	-0.193308	0.122932	-1.57248	0.11584	0.435628	0.357432	186.888	167.285	167.77	177.76	224.931	190.321	210.093	228.697	212.788	168.023	248.176	195.271
ENSSSCG00000004561	339.872	-0.176755	0.112496	-1.57121	0.116134	0.435914	0.571362	366.505	299.433	374.059	270.073	307.626	295.192	313.264	402.892	361.054	352.269	370.179	365.914
ENSSSCG00000011529	222.66	0.235606	0.150118	1.56947	0.116538	0.436777	0.368681	188.343	281.864	196.873	242.608	301.01	234.989	228.851	173.126	178.468	179.611	230.449	235.733
ENSSSCG00000021880	132.484	-0.397296	0.253087	-1.5698	0.116462	0.436777	0.537275	133.076	142.842	164.346	43.4863	81.0413	119.436	114.426	145.34	155.13	143.689	165.798	181.198
ENSSSCG00000006389	128.184	0.257461	0.164103	1.56891	0.11667	0.436945	0.610538	128.713	157.355	123.26	170.893	97.5803	157.306	90.9777	106.868	124.927	147.165	124.088	109.071
ENSSSCG00000022734	420.468	-0.215205	0.137213	-1.5684	0.116788	0.437061	0.57658	414.499	344.501	479.344	378.407	342.358	374.817	374.228	470.218	498.337	579.39	374.35	415.172
ENSSSCG00000002295	278.344	-0.38657	0.246564	-1.56783	0.116921	0.437234	0.36216	197.796	183.326	202.865	248.711	337.396	277.714	306.698	236.178	267.015	159.912	403.547	518.965
ENSSSCG00000010370	107.773	-1.07191	0.684328	-1.56637	0.117262	0.438048	0.395666	216.703	39.7207	41.0866	57.9817	41.3476	19.4205	86.2882	318.466	37.7528	288.536	89.6771	56.2945
ENSSSCG00000016735	1070.42	0.278116	0.17758	1.56615	0.117314	0.438048	0.48583	942.441	1219.12	1623.78	1054.35	1119.69	1079.78	1451.89	764.105	868.314	886.466	783.111	1052
ENSSSCG00000014295	167.224	-0.21093	0.13473	-1.56558	0.117448	0.438221	0.439869	143.257	134.439	162.634	162.501	188.545	138.857	154.756	205.186	157.875	155.276	188.739	214.623
ENSSSCG00000009505	200.103	-0.205867	0.13199	-1.55972	0.118826	0.440457	0.538595	183.98	158.119	218.272	201.41	172.006	177.698	249.485	176.332	190.137	228.28	193.953	251.566
ENSSSCG00000010261	128.652	0.245606	0.157453	1.55987	0.118791	0.440457	0.469093	133.803	147.425	122.404	146.48	163.736	122.349	105.046	79.0822	129.046	126.307	111.575	156.569
ENSSSCG00000010796	86.3106	0.261313	0.167269	1.56223	0.118233	0.440457	0.518854	81.4455	91.6631	103.572	120.541	71.1179	91.2766	75.9711	74.8075	77.5648	73.0031	65.6937	109.071
ENSSSCG00000015362	196.872	0.317872	0.203762	1.56002	0.118755	0.440457	0.414526	139.621	309.363	215.705	215.905	201.776	226.249	164.135	159.233	155.13	115.878	232.535	226.937
ENSSSCG00000016461	98.5526	-0.356516	0.228423	-1.56077	0.118577	0.440457	0.386985	135.258	79.4414	66.7657	81.6321	61.1944	93.2186	106.922	114.349	111.199	171.499	85.5061	75.6457
ENSSSCG00000022508	188.945	-0.215799	0.13826	-1.56082	0.118566	0.440457	0.469093	197.796	141.314	173.762	175.471	188.545	170.901	171.638	257.551	164.053	206.263	205.423	214.623
ENSSSCG00000022711	86.8864	-0.25048	0.160534	-1.56029	0.118691	0.440457	0.818458	64.7201	73.3305	97.5806	64.085	92.6186	84.4794	89.1019	79.0822	96.098	88.0672	93.8481	119.626
ENSSSCG00000029352	757.527	0.229857	0.147375	1.55967	0.118838	0.440457	0.405862	776.641	876.911	543.541	733.926	889.8	1088.52	705.312	781.204	681.609	734.666	664.236	613.961
ENSSSCG00000029384	694.964	0.297968	0.190882	1.56101	0.118522	0.440457	0.540471	519.942	831.843	762.67	857.518	823.644	804.011	721.257	440.295	639.738	393.985	855.061	689.607
ENSSSCG00000023148	214.757	0.296352	0.190083	1.55907	0.11898	0.440658	0.365313	245.791	278.045	142.091	231.927	254.701	268.975	155.694	246.865	180.527	256.09	166.841	149.532
ENSSSCG00000010489	105.754	0.256583	0.164654	1.55831	0.11916	0.440996	0.365308	97.4437	105.413	97.5806	115.963	145.544	134.002	103.171	86.5629	107.081	122.831	81.335	72.1273
ENSSSCG00000015283	94.1183	-0.347468	0.223284	-1.55617	0.119669	0.442553	0.429533	60.3569	80.9691	113.844	77.8175	62.8483	101.958	85.3503	115.417	142.774	64.8916	133.473	89.7193
ENSSSCG00000004215	268.858	-0.464128	0.298394	-1.55542	0.119846	0.442883	0.522244	234.156	128.328	435.689	171.656	244.778	140.799	326.394	184.881	276.625	200.469	451.514	431.004
ENSSSCG00000007275	145.296	-0.220243	0.141755	-1.55369	0.120258	0.444077	0.358415	157.801	109.232	142.091	148.006	117.427	128.176	161.321	187.019	142.088	171.499	124.088	154.81
ENSSSCG00000010679	2546.87	-0.324869	0.209448	-1.55107	0.120885	0.446063	0.362304	1715.45	1672.85	2260.62	2210.17	3124.22	2585.85	2896.28	2500.71	2497.17	1619.97	3411.9	4067.27
ENSSSCG00000006016	820.508	-0.211852	0.136698	-1.54978	0.121194	0.446361	0.363576	708.285	662.266	808.036	688.151	860.03	836.054	1043.9	890.209	780.453	625.741	882.172	1060.8
ENSSSCG00000006939	98.3799	-0.275426	0.177798	-1.54909	0.121359	0.446361	0.368681	79.9911	67.9835	91.5888	98.4163	100.888	94.1896	74.0953	132.516	91.9795	93.8611	117.832	137.218
ENSSSCG00000008127	530.338	-0.196013	0.126551	-1.54888	0.121411	0.446361	0.36216	421.771	414.012	493.895	510.391	572.251	555.428	544.929	587.773	543.64	434.542	620.44	664.978
ENSSSCG00000012163	415.851	0.198495	0.128105	1.54947	0.121268	0.446361	0.456206	366.505	475.121	506.735	459.276	391.975	463.18	429.565	286.406	374.782	378.921	405.632	452.115
ENSSSCG00000026374	177.201	0.198445	0.128034	1.54995	0.121154	0.446361	0.578896	154.892	202.423	182.322	194.544	200.122	200.032	172.576	128.241	146.893	171.499	179.354	193.512
ENSSSCG00000015480	2764.78	-0.151683	0.0979579	-1.54846	0.121513	0.446408	0.365308	2441.91	2252.62	2632.97	2479.48	2953.87	2960.66	2630.85	3195.35	2732.61	2699.96	3234.63	2962.5
ENSSSCG00000003985	176.844	-0.172662	0.111761	-1.54492	0.122366	0.448229	0.644765	179.616	167.285	154.075	152.583	193.507	156.335	180.08	197.705	194.255	185.405	206.466	154.81
ENSSSCG00000006003	298.844	0.347781	0.22496	1.54597	0.122112	0.448229	0.488038	221.794	350.612	436.545	293.723	372.128	332.091	288.878	150.684	233.381	181.928	351.409	372.951
ENSSSCG00000009004	145.311	-0.725391	0.469375	-1.54544	0.12224	0.448229	0.308581	163.618	34.3737	203.721	58.7446	114.119	82.5373	83.4744	337.702	178.468	206.263	90.7199	189.994
ENSSSCG00000016262	240.576	-0.186588	0.12075	-1.54524	0.122289	0.448229	0.40517	244.336	184.854	248.231	241.845	208.392	222.365	206.341	287.474	274.566	259.567	273.202	235.733
ENSSSCG00000000204	67.5642	-0.31015	0.201196	-1.54153	0.123187	0.449004	0.70678	74.9008	46.5954	72.7575	45.775	61.1944	62.1457	60.0266	94.0437	82.3697	93.8611	62.5654	54.5353
ENSSSCG00000000862	216.183	-0.231298	0.15004	-1.54157	0.123177	0.449004	0.422156	263.243	210.825	215.705	170.893	153.813	176.727	219.472	289.612	225.83	234.073	244.005	189.994
ENSSSCG00000002328	90.4201	-0.21892	0.141925	-1.54251	0.122949	0.449004	0.661492	69.0832	75.6221	79.6053	83.1579	102.542	94.1896	101.295	82.2882	91.2931	99.655	104.276	102.034
ENSSSCG00000006307	73.6288	-0.374356	0.242858	-1.54146	0.123205	0.449004	0.466426	74.1736	57.2895	68.4776	57.2188	46.3093	79.6242	54.3991	147.478	78.2512	57.939	70.9075	91.4785
ENSSSCG00000006930	324.228	0.230994	0.149841	1.54159	0.123173	0.449004	0.304671	298.149	420.887	294.454	315.085	439.938	336.946	377.042	256.483	301.336	243.344	332.639	274.435
ENSSSCG00000007845	186.015	0.286386	0.185776	1.54156	0.123179	0.449004	0.433594	129.44	283.392	243.952	183.863	167.044	217.51	174.452	137.859	167.485	143.689	202.295	181.198
ENSSSCG00000011295	1157.38	-0.191766	0.124285	-1.54296	0.12284	0.449004	0.652323	1332.22	966.282	1184.66	872.777	1195.77	935.099	1447.2	1134.94	1286.34	1258.43	1136.61	1138.2
ENSSSCG00000000583	95.8449	-0.304122	0.197527	-1.53965	0.123646	0.449019	0.367024	77.0823	86.3161	97.5806	74.7658	86.003	91.2766	109.736	109.005	78.2512	61.4153	139.729	138.977
ENSSSCG00000002873	248.574	0.190858	0.124223	1.53641	0.124438	0.449019	0.402673	269.788	304.78	223.408	257.103	267.932	264.119	255.113	250.071	210.043	242.185	176.226	262.121
ENSSSCG00000005232	1682.11	-0.25687	0.166691	-1.541	0.123318	0.449019	0.371186	1196.96	1455.92	2069.74	1372.49	1673.75	1427.41	1876.77	1765.46	1755.16	1191.23	2095.94	2304.55
ENSSSCG00000006496	1113.82	0.457077	0.297517	1.5363	0.124464	0.449019	0.651551	1365.67	1303.91	666.801	1488.45	1066.77	1841.07	532.736	1381.8	730.344	1731.22	692.391	564.704
ENSSSCG00000007700	746.587	-0.168593	0.10945	-1.54036	0.123472	0.449019	0.377234	595.57	675.252	713.023	710.276	724.41	801.097	638.72	895.552	777.021	748.572	901.985	777.567
ENSSSCG00000009404	125.883	0.226203	0.147138	1.53735	0.124207	0.449019	0.364677	134.531	165.758	119.836	138.851	124.043	127.205	136.936	127.173	91.2931	106.608	101.147	137.218
ENSSSCG00000010017	166.461	-0.328673	0.213752	-1.53764	0.124136	0.449019	0.469093	199.251	98.5379	142.091	162.501	117.427	166.046	127.556	190.225	258.778	235.232	162.67	137.218
ENSSSCG00000010638	579.384	-0.237893	0.154722	-1.53755	0.124158	0.449019	0.365918	505.398	430.817	583.772	553.878	473.016	643.791	702.498	719.22	656.898	389.35	669.45	624.517
ENSSSCG00000011451	447.868	0.36621	0.238177	1.53756	0.124157	0.449019	0.488038	405.773	307.835	386.043	692.728	461.439	770.025	407.055	297.093	250.541	424.113	431.701	540.075
ENSSSCG00000016792	304.417	0.307892	0.200344	1.53681	0.124339	0.449019	0.422036	306.148	287.211	275.623	411.975	348.974	387.44	216.658	163.508	292.412	290.854	242.962	429.245
ENSSSCG00000016834	210.72	0.252565	0.164078	1.5393	0.123731	0.449019	0.514815	209.431	226.866	219.128	183.1	312.588	224.307	177.266	152.821	155.13	186.563	249.219	232.215
ENSSSCG00000016946	68.889	-0.337701	0.219683	-1.53722	0.12424	0.449019	0.614185	61.8113	40.4846	73.6135	72.4771	64.5022	50.4934	65.654	96.181	43.9305	85.7497	80.2923	91.4785
ENSSSCG00000017366	129.496	-0.24785	0.161159	-1.53792	0.124069	0.449019	0.469093	127.986	83.2607	137.811	119.778	130.658	113.61	131.308	106.868	172.29	162.229	139.729	128.422
ENSSSCG00000023173	92.5078	-0.288033	0.187259	-1.53815	0.124012	0.449019	0.408846	93.8078	60.3449	64.1978	74.7658	105.85	102.929	93.7915	88.7003	122.868	104.29	77.164	121.385
ENSSSCG00000002867	104.567	0.247646	0.161342	1.53492	0.124805	0.449186	0.529318	93.0806	106.94	95.0127	141.14	115.773	128.176	76.909	83.3569	88.5474	118.196	107.404	100.274
ENSSSCG00000004163	1910.52	0.168282	0.109655	1.53466	0.124869	0.449186	0.549211	1716.17	2088.39	1818.94	1891.27	2282.39	2338.23	1743.58	2061.48	1674.16	1591	2022.95	1697.63
ENSSSCG00000011942	94.1592	-0.242463	0.15789	-1.53564	0.124626	0.449186	0.708517	88.7174	103.121	82.1732	73.24	84.3491	84.4794	123.805	87.6316	102.276	76.4794	96.9764	126.663
ENSSSCG00000025910	130.298	-0.471499	0.30714	-1.53513	0.124753	0.449186	0.48972	137.439	92.427	198.585	57.2188	94.2725	74.7691	250.423	120.761	153.757	144.847	71.9502	167.124
ENSSSCG00000005338	66.7254	-0.26821	0.174847	-1.53396	0.125038	0.449475	0.783078	68.356	67.2196	76.1814	48.0638	49.6171	52.4355	84.4123	78.0135	62.4637	84.5909	67.7792	61.5721
ENSSSCG00000005308	222.522	-0.303272	0.197856	-1.53279	0.125327	0.450189	0.482941	260.335	195.548	228.544	189.203	142.236	177.698	172.576	306.711	273.879	339.522	188.739	195.271
ENSSSCG00000003546	210.87	0.41353	0.269995	1.53162	0.125616	0.450438	0.572781	287.968	216.172	155.787	266.258	282.818	236.931	201.652	105.799	106.394	320.982	233.578	116.107
ENSSSCG00000010288	182.132	0.195748	0.127816	1.53148	0.12565	0.450438	0.591011	172.344	180.271	155.787	214.38	239.816	207.8	170.701	151.752	184.645	164.547	160.585	182.957
ENSSSCG00000021408	1956.25	0.334978	0.218737	1.53142	0.125666	0.450438	0.460249	1476.93	2331.3	1877.14	3007.42	2164.96	2236.28	2255.69	936.162	2173.87	1296.67	1582.91	2135.67
ENSSSCG00000014811	151.529	-0.222288	0.145203	-1.53088	0.1258	0.450596	0.542407	169.436	129.092	111.276	164.79	132.312	132.06	149.128	151.752	196.314	183.087	140.772	158.328
ENSSSCG00000006249	2386.33	-0.229274	0.149846	-1.53006	0.126002	0.450996	0.402673	1368.58	2029.57	2492.59	2395.56	2492.43	2404.26	2576.45	2362.85	2559.64	2376.66	2359.76	3217.58
ENSSSCG00000013512	2869.78	0.45233	0.296145	1.52739	0.126663	0.45304	0.62754	4284.61	2953.84	2097.13	3919.1	3732.86	2909.2	2150.64	1817.82	2082.58	5557.51	1593.33	1338.75
ENSSSCG00000006540	67.277	-0.243644	0.15958	-1.52678	0.126816	0.453262	0.558033	61.0841	56.5256	55.6381	65.6108	69.464	62.1457	65.654	67.3267	65.2093	98.4963	75.0785	65.0905
ENSSSCG00000000848	67.3639	-0.459539	0.301221	-1.52558	0.127113	0.453446	0.499534	87.263	47.3593	96.7247	38.1458	38.0398	31.0729	86.2882	114.349	45.3033	70.6855	79.2495	73.8865
ENSSSCG00000003743	577.607	0.134748	0.0883314	1.52548	0.127139	0.453446	0.362997	599.206	593.519	618.867	591.261	635.099	583.587	577.756	519.378	492.845	519.133	533.892	666.737
ENSSSCG00000022623	123.316	-0.185403	0.121485	-1.52614	0.126976	0.453446	0.391052	128.713	103.885	120.692	114.438	102.542	121.378	146.315	136.791	119.436	136.736	134.516	114.348
ENSSSCG00000000840	896.837	0.235473	0.154536	1.52374	0.127573	0.454027	0.418361	855.905	1098.43	912.465	760.628	1256.97	935.099	649.037	784.41	671.999	837.798	1051.1	948.21
ENSSSCG00000015853	494.903	0.20363	0.133611	1.52406	0.127495	0.454027	0.542407	605.751	478.94	654.817	542.434	443.246	450.557	382.669	538.614	438.619	531.88	447.343	423.968
ENSSSCG00000016597	84.0824	-0.232769	0.152722	-1.52414	0.127475	0.454027	0.660873	79.9911	80.9691	86.453	64.8479	82.6952	68.9429	105.984	74.8075	79.624	82.2733	107.404	94.9969
ENSSSCG00000005984	1529.1	0.239116	0.157069	1.52237	0.127917	0.454307	0.505643	1236.23	1746.95	1737.62	1696.73	1815.99	1702.21	1719.2	1038.76	1366.65	1095.05	1849.85	1344.03
ENSSSCG00000011653	266.797	0.212662	0.139654	1.52278	0.127813	0.454307	0.499174	211.613	327.696	249.943	325.765	320.857	284.511	238.23	235.109	293.099	210.898	229.407	274.435
ENSSSCG00000029570	176.237	0.266293	0.174923	1.52234	0.127924	0.454307	0.510972	161.437	182.562	187.458	212.091	153.813	259.264	144.439	134.653	223.771	181.928	139.729	133.699
ENSSSCG00000028865	239.818	-0.375615	0.246836	-1.52172	0.128079	0.454534	0.367024	157.801	192.493	166.914	258.629	244.778	230.133	228.851	331.29	185.332	142.53	271.117	467.948
ENSSSCG00000005169	3928.75	-0.291195	0.191641	-1.51948	0.12864	0.45618	0.377885	2834.59	2680.38	3506.06	4054.9	4888.94	3237.4	4166.22	4820.81	3490.41	2800.77	4611.07	6053.41
ENSSSCG00000017039	274.346	-0.304233	0.200265	-1.51915	0.128724	0.45618	0.368681	181.071	212.353	229.4	225.823	315.896	308.787	301.071	278.925	273.193	187.722	316.998	460.911
ENSSSCG00000014033	81.563	-0.315973	0.208099	-1.51838	0.128919	0.456545	0.580524	86.5358	74.8582	99.2926	67.1367	57.8866	48.5514	88.164	132.516	77.5648	96.1787	70.9075	79.1641
ENSSSCG00000002382	338.032	0.193022	0.127254	1.51682	0.129312	0.457613	0.510822	330.872	456.024	297.878	376.118	327.473	369.961	340.463	305.642	265.642	325.617	293.015	367.673
ENSSSCG00000004133	204.326	-0.235378	0.15527	-1.51593	0.129537	0.458089	0.44108	213.067	173.396	188.314	194.544	200.122	160.219	239.168	189.156	315.75	199.31	178.311	200.549
ENSSSCG00000011849	89.8783	0.3488	0.230414	1.5138	0.130077	0.459673	0.409966	69.8104	114.579	95.0127	128.17	79.3874	119.436	102.233	51.2966	113.258	83.4321	70.9075	51.0168
ENSSSCG00000001761	146.954	0.251266	0.166117	1.51258	0.130386	0.460116	0.647874	117.805	200.895	115.556	157.161	180.275	188.379	137.873	118.623	139.342	117.037	153.285	137.218
ENSSSCG00000016000	151.981	0.186911	0.123542	1.51293	0.130296	0.460116	0.433057	157.073	181.035	140.379	168.605	168.698	155.364	123.805	134.653	146.893	177.293	134.516	135.459
ENSSSCG00000006628	268.02	0.19484	0.128985	1.51056	0.1309	0.460957	0.661347	259.608	245.963	231.968	337.209	299.357	340.831	253.237	243.659	238.872	239.867	228.364	297.305
ENSSSCG00000015934	888.647	-0.236248	0.156394	-1.5106	0.130891	0.460957	0.396324	665.381	740.18	839.707	749.184	960.918	942.867	977.307	969.291	849.094	641.964	1256.52	1071.35
ENSSSCG00000028278	174.612	0.1966	0.130146	1.51062	0.130886	0.460957	0.804655	202.159	171.868	168.626	195.307	173.66	208.771	150.066	162.439	178.468	207.422	142.858	133.699
ENSSSCG00000006759	262.472	0.267842	0.177499	1.50898	0.131305	0.462057	0.395109	194.16	420.123	298.734	283.805	262.971	262.177	282.312	276.788	254.66	195.834	221.064	197.031
ENSSSCG00000005278	266.269	-0.657915	0.436336	-1.50782	0.131601	0.46245	0.320605	384.685	105.413	188.314	298.3	109.158	152.451	330.146	365.488	100.903	419.478	524.507	216.382
ENSSSCG00000006197	363.337	0.25244	0.167411	1.50791	0.131578	0.46245	0.708517	315.601	398.735	524.71	386.799	446.554	297.134	304.822	231.903	354.876	373.127	321.169	404.616
ENSSSCG00000027139	391.836	-0.235183	0.156024	-1.50735	0.13172	0.462543	0.636874	351.234	359.778	357.796	311.27	405.206	372.874	431.441	388.999	339.775	295.489	523.464	564.704
ENSSSCG00000017543	1056.32	-0.21225	0.14089	-1.5065	0.131939	0.462986	0.368681	844.27	779.137	1059.69	1162.69	1007.23	1016.67	1059.84	1304.86	980.886	901.53	1109.49	1449.58
ENSSSCG00000015866	300.83	0.260144	0.172754	1.50587	0.132102	0.463234	0.474051	403.592	368.944	320.989	231.927	334.089	306.845	205.403	310.985	248.482	385.874	237.749	255.084
ENSSSCG00000000690	84.3785	0.261623	0.173952	1.504	0.132582	0.463945	0.82436	78.5367	121.454	72.7575	108.334	82.6952	86.4214	75.9711	78.0135	85.1153	59.0978	70.9075	93.2377
ENSSSCG00000006917	71.4845	-0.261053	0.17357	-1.50402	0.132576	0.463945	0.710602	81.4455	73.3305	54.7821	59.5075	51.271	67.9719	80.6607	76.9448	76.8784	103.131	61.5227	70.3681
ENSSSCG00000009890	303.353	0.177148	0.11773	1.5047	0.132401	0.463945	0.38031	293.786	362.069	320.989	308.218	269.586	377.73	285.126	252.208	299.276	298.965	329.511	242.77
ENSSSCG00000008971	674.35	0.206477	0.137338	1.50343	0.132729	0.464119	0.527719	577.39	779.137	708.744	746.133	841.837	680.69	665.92	554.644	590.316	470.464	669.45	807.474
ENSSSCG00000011433	187.673	0.212321	0.141257	1.50309	0.132817	0.464119	0.488038	196.342	199.367	202.865	212.854	211.7	188.379	154.756	219.079	166.799	219.009	159.542	121.385
ENSSSCG00000001727	139.724	-0.302922	0.201981	-1.49975	0.133678	0.464214	0.614185	195.615	110.76	135.243	101.468	74.4257	130.118	132.246	163.508	148.265	200.469	149.114	135.459
ENSSSCG00000002859	174.703	-0.25218	0.168074	-1.50041	0.133508	0.464214	0.502567	192.706	133.675	181.466	171.656	165.39	112.639	178.204	220.148	177.095	246.82	174.14	142.495
ENSSSCG00000006323	656.994	0.24109	0.160724	1.50003	0.133606	0.464214	0.469093	526.487	769.207	664.233	704.935	858.376	746.72	717.505	447.776	477.058	535.356	685.091	751.179
ENSSSCG00000006487	423.012	0.202193	0.134806	1.49989	0.133643	0.464214	0.543453	418.863	477.412	380.051	574.476	401.899	464.151	433.317	408.235	409.789	461.194	338.896	307.86
ENSSSCG00000009904	68.2245	0.364276	0.242649	1.50125	0.133292	0.464214	0.522244	61.8113	74.8582	57.35	133.51	49.6171	81.5663	52.5232	57.7086	47.3626	81.1146	66.7364	54.5353
ENSSSCG00000011538	83.6616	-0.242141	0.161308	-1.5011	0.133329	0.464214	0.402673	77.0823	58.8172	86.453	61.7963	82.6952	93.2186	99.419	94.0437	74.1327	91.5436	84.4633	100.274
ENSSSCG00000012424	125.093	0.2019	0.134365	1.50262	0.132937	0.464214	0.575559	98.1709	143.606	134.387	140.377	148.851	137.886	117.239	120.761	102.962	108.925	123.045	124.903
ENSSSCG00000014339	546.492	0.141324	0.0942204	1.49993	0.133634	0.464214	0.906685	505.398	565.256	574.356	607.282	552.404	636.994	478.337	504.416	601.985	475.1	533.892	522.483
ENSSSCG00000028466	129.579	-0.39254	0.261418	-1.50158	0.133206	0.464214	0.374228	77.0823	92.427	80.4612	122.067	175.314	125.263	117.239	137.859	111.199	89.226	169.969	256.843
ENSSSCG00000008164	1752.46	-0.267414	0.178484	-1.49826	0.134067	0.464683	0.401524	1455.84	1330.64	1965.31	1636.46	1554.67	1597.34	1749.21	1315.54	2162.89	1436.89	1929.1	2895.65
ENSSSCG00000023371	2922.28	0.153385	0.102374	1.49829	0.134058	0.464683	0.746747	2683.34	3259.39	2876.06	3549.09	3167.23	2929.59	2811.87	2620.4	3078.57	2275.84	2726.81	3089.16
ENSSSCG00000023884	239.284	0.210194	0.140301	1.49816	0.134091	0.464683	0.733958	210.158	201.659	239.672	270.073	325.819	295.192	220.41	221.216	212.102	185.405	234.62	255.084
ENSSSCG00000005122	102.828	0.214543	0.14335	1.49664	0.134487	0.465598	0.556484	119.259	88.6077	123.26	102.231	104.196	123.32	81.5986	112.211	83.7425	96.1787	99.0619	100.274
ENSSSCG00000014410	72.8488	-0.484711	0.323911	-1.49643	0.134541	0.465598	0.418163	100.352	42.0123	63.3418	51.1154	47.9632	57.2906	30.0133	85.4943	58.3452	149.483	70.9075	117.867
ENSSSCG00000009943	71.4228	-0.268582	0.179571	-1.49568	0.134737	0.465631	0.379467	69.8104	50.4147	91.5888	54.1671	61.1944	61.1747	60.0266	82.2882	83.0561	88.0672	76.1213	79.1641
ENSSSCG00000023435	1560.29	0.264765	0.17701	1.49576	0.134716	0.465631	0.540569	1323.49	1931.04	1604.09	1795.91	2092.19	1474.02	1726.7	1118.91	1357.04	939.77	1930.14	1430.23
ENSSSCG00000002820	142.204	0.186449	0.124826	1.49367	0.135263	0.46574	0.462527	139.621	156.591	147.227	125.118	176.968	163.133	140.687	135.722	118.75	128.625	120.96	153.051
ENSSSCG00000010872	556.121	-0.204196	0.136678	-1.494	0.135176	0.46574	0.488038	618.113	447.622	608.595	389.85	506.094	531.152	498.033	697.847	570.41	637.329	637.125	531.279
ENSSSCG00000011133	561.635	0.317914	0.212645	1.49504	0.134904	0.46574	0.600073	431.952	411.72	661.665	920.078	729.371	586.5	392.986	430.677	725.54	407.89	476.54	564.704
ENSSSCG00000015683	167.384	0.253638	0.169829	1.49349	0.135309	0.46574	0.469093	183.98	207.006	192.593	136.562	224.931	150.509	204.465	129.31	146.893	118.196	175.183	138.977
ENSSSCG00000017352	100.948	-0.26045	0.174398	-1.49343	0.135326	0.46574	0.40517	84.3543	76.386	87.309	93.0758	92.6186	114.581	101.295	91.9063	105.708	89.226	104.276	170.643
ENSSSCG00000023247	2185.12	-0.37534	0.251326	-1.49344	0.135321	0.46574	0.383099	1449.29	1290.92	2166.46	1779.88	2494.09	2234.33	2912.23	1678.89	2139.55	1212.08	2901.99	3961.72
ENSSSCG00000016123	290.393	-0.292524	0.196094	-1.49176	0.135763	0.466925	0.386985	250.154	182.562	305.581	228.112	301.01	298.105	260.74	275.719	310.259	212.057	388.948	471.466
ENSSSCG00000017082	701.977	0.261223	0.175188	1.4911	0.135936	0.467197	0.431721	949.713	993.017	701.896	633.984	618.56	694.284	720.319	685.023	582.079	864.449	503.652	476.744
ENSSSCG00000026034	225.284	0.230464	0.15463	1.49042	0.136114	0.46749	0.442261	253.79	255.129	202.009	240.319	198.468	306.845	174.452	252.208	193.569	254.931	160.585	211.104
ENSSSCG00000006002	90.6758	0.507632	0.340878	1.48919	0.136438	0.468136	0.661166	122.895	45.0677	163.49	106.045	72.7718	128.176	53.4611	100.456	56.2859	150.641	44.8386	43.98
ENSSSCG00000007931	172.566	0.208648	0.140127	1.48899	0.136489	0.468136	0.588481	156.346	181.035	167.77	218.194	162.083	225.278	143.501	166.714	161.307	194.675	163.713	130.181
ENSSSCG00000002956	109.15	0.251972	0.169472	1.4868	0.137067	0.469533	0.447275	97.4437	110.76	103.572	134.273	143.89	120.407	99.419	71.6014	94.0387	86.9085	103.233	144.255
ENSSSCG00000013849	819.619	-0.205123	0.137995	-1.48645	0.13716	0.469533	0.374228	802.093	815.038	698.472	763.68	750.872	735.068	831.931	1208.68	665.135	876.037	722.631	965.802
ENSSSCG00000014794	289.803	0.156307	0.105159	1.48638	0.137177	0.469533	0.40414	305.421	290.267	295.31	294.486	286.125	365.106	252.299	279.994	312.318	276.948	283.63	235.733
ENSSSCG00000006014	247.778	0.231053	0.155584	1.48507	0.137524	0.470399	0.379467	230.52	318.529	230.256	232.69	307.626	285.482	218.534	181.675	199.746	198.151	304.485	265.639
ENSSSCG00000021845	224.692	-0.213825	0.144217	-1.48266	0.138164	0.472263	0.423089	258.88	222.283	191.737	211.328	180.275	183.524	196.962	284.268	287.607	263.043	215.851	200.549
ENSSSCG00000004541	107.594	0.219237	0.148075	1.48058	0.138717	0.473504	0.624795	91.6262	116.107	150.651	105.283	107.504	124.291	114.426	95.1124	102.962	98.4963	89.6771	94.9969
ENSSSCG00000014081	405.085	-0.216968	0.146576	-1.48024	0.13881	0.473504	0.481975	304.693	372	439.969	385.273	357.243	386.469	505.536	348.389	426.263	325.617	448.386	561.185
ENSSSCG00000017155	106.767	0.215882	0.145832	1.48035	0.13878	0.473504	0.559791	103.261	112.287	98.4366	126.644	119.081	128.176	77.8469	101.524	109.826	111.243	80.2923	112.589
ENSSSCG00000000496	667.148	0.187188	0.126519	1.47952	0.139001	0.473728	0.643391	594.843	701.223	727.575	777.412	772.373	692.342	824.427	578.155	646.602	493.64	584.987	612.202
ENSSSCG00000028827	238.353	0.205179	0.138702	1.47928	0.139065	0.473728	0.435067	213.794	267.351	209.713	292.197	304.318	250.525	221.348	196.637	262.21	244.502	225.236	172.402
ENSSSCG00000008841	299.552	-0.210685	0.142494	-1.47855	0.13926	0.474071	0.499174	301.057	297.141	238.816	247.948	291.087	292.279	298.257	447.776	285.548	334.887	311.784	248.047
ENSSSCG00000007031	85.7726	0.282369	0.191283	1.47618	0.139895	0.475907	0.634109	63.9929	104.649	90.7329	103.757	94.2725	108.755	108.798	55.5713	74.1327	64.8916	87.5916	72.1273
ENSSSCG00000011218	282.885	0.253355	0.171816	1.47457	0.140328	0.477059	0.529951	261.789	326.168	230.256	236.504	330.781	460.267	220.41	263.964	240.931	281.583	248.176	293.787
ENSSSCG00000011678	443.02	0.157557	0.10695	1.47319	0.140701	0.477677	0.440402	497.399	517.133	483.623	382.984	469.709	451.528	422.062	410.372	374.782	391.667	501.566	413.412
ENSSSCG00000028771	247.245	-0.212961	0.144525	-1.47352	0.14061	0.477677	0.816603	286.514	280.336	216.561	173.945	200.122	214.597	285.126	241.521	251.914	241.026	314.913	260.362
ENSSSCG00000001534	81.9742	-0.34405	0.233651	-1.4725	0.140887	0.477984	0.469093	93.8078	65.6919	93.3008	57.2188	41.3476	80.5953	62.8403	91.9063	98.1572	140.212	91.7626	66.8497
ENSSSCG00000030484	104.097	-0.304902	0.207238	-1.47127	0.141218	0.478786	0.431721	119.987	83.2607	97.5806	94.6017	81.0413	78.6532	77.8469	99.3871	91.9795	99.655	166.841	158.328
ENSSSCG00000014087	101.112	-0.307242	0.208987	-1.47015	0.141521	0.479165	0.431721	138.894	73.3305	89.0209	65.6108	82.6952	92.2476	138.811	117.555	81.6833	140.212	105.318	87.9601
ENSSSCG00000015403	79.4436	-0.478495	0.325431	-1.47034	0.141468	0.479165	0.499174	39.9956	62.6365	110.42	43.4863	66.1561	74.7691	57.2128	91.9063	89.2338	34.7634	126.174	156.569
ENSSSCG00000003839	329.786	-0.29715	0.202277	-1.46903	0.141825	0.479188	0.669125	460.313	260.476	318.421	231.164	269.586	232.076	316.077	384.724	300.649	457.718	256.518	469.707
ENSSSCG00000010511	105.742	-0.232881	0.158561	-1.46871	0.141911	0.479188	0.752882	118.532	101.593	103.572	86.2096	79.3874	94.1896	124.743	131.447	112.572	136.736	104.276	75.6457
ENSSSCG00000017591	266.683	0.21759	0.148051	1.46969	0.141646	0.479188	0.476792	248.7	298.669	236.248	336.446	367.167	234.018	291.692	222.285	202.492	250.296	237.749	274.435
ENSSSCG00000017707	260.217	-0.176188	0.119915	-1.46927	0.141759	0.479188	0.469093	237.792	232.977	250.799	225.823	284.471	239.844	314.201	313.123	258.778	222.486	306.571	235.733
ENSSSCG00000015720	125.778	-0.286237	0.194953	-1.46824	0.142039	0.479297	0.380699	138.166	106.176	71.0456	113.675	100.888	147.596	121.929	115.417	137.969	106.608	161.627	188.235
ENSSSCG00000005038	421.859	0.229353	0.156281	1.46757	0.142222	0.479592	0.521534	347.598	441.511	395.458	501.236	532.557	516.586	432.379	278.925	411.848	322.141	488.01	394.061
ENSSSCG00000020744	153.201	0.221705	0.151123	1.46705	0.142362	0.479741	0.635021	173.799	181.799	142.947	187.678	167.044	134.973	151.004	97.2497	148.952	169.182	127.216	156.569
ENSSSCG00000002743	129.283	-0.182977	0.124811	-1.46603	0.142639	0.480353	0.418834	134.531	118.398	134.387	104.52	105.85	128.176	135.998	154.958	133.851	151.8	129.302	119.626
ENSSSCG00000013736	525.044	0.270669	0.184703	1.46543	0.142803	0.480583	0.474927	394.865	670.669	445.961	722.482	590.444	618.544	601.203	341.977	431.754	433.384	426.488	622.757
ENSSSCG00000008493	242.499	0.194031	0.132757	1.46155	0.143865	0.48286	0.5813	200.705	266.587	225.976	274.65	327.473	260.235	256.051	213.736	223.771	220.168	190.825	249.807
ENSSSCG00000010452	86.241	-0.260783	0.178392	-1.46186	0.14378	0.48286	0.387818	92.3534	61.1088	89.0209	67.8996	84.3491	74.7691	116.301	68.3954	80.3104	97.3375	83.4206	119.626
ENSSSCG00000012680	315.825	-0.239779	0.164025	-1.46184	0.143785	0.48286	0.417028	241.428	294.086	332.117	252.525	398.591	223.336	419.248	369.763	347.325	263.043	287.801	360.636
ENSSSCG00000030444	113.921	0.200648	0.137223	1.4622	0.143687	0.48286	0.400541	122.895	122.981	103.572	98.4163	150.505	135.944	99.419	112.211	98.8436	110.084	113.661	98.5153
ENSSSCG00000006845	459.088	-0.29489	0.201867	-1.46081	0.144067	0.483211	0.409966	335.235	299.433	359.508	352.468	593.751	536.007	378.918	595.254	421.458	396.303	621.483	619.239
ENSSSCG00000003854	159.029	0.287067	0.196727	1.45922	0.144506	0.483337	0.411548	130.167	203.187	170.338	194.544	193.507	159.248	157.57	96.181	212.788	135.577	102.19	153.051
ENSSSCG00000010274	227.108	0.2668	0.182846	1.45916	0.144522	0.483337	0.578896	228.338	266.587	212.281	212.854	218.315	344.715	181.018	214.804	147.579	186.563	204.38	307.86
ENSSSCG00000013256	167.13	-0.251022	0.171968	-1.4597	0.144372	0.483337	0.516258	181.071	159.647	160.922	138.088	110.812	161.191	115.364	204.118	190.823	224.803	156.414	202.308
ENSSSCG00000014277	72.7475	0.300853	0.206156	1.45934	0.144471	0.483337	0.370009	97.4437	59.581	82.1732	61.0333	95.9264	88.3635	59.0886	53.4339	89.2338	79.9558	46.9241	59.8129
ENSSSCG00000027378	139.545	0.292165	0.200261	1.45892	0.144586	0.483337	0.555275	154.165	227.63	96.7247	122.067	150.505	170.901	103.171	141.066	128.359	161.07	111.575	107.311
ENSSSCG00000000509	578.229	-0.187052	0.12831	-1.45781	0.144892	0.483713	0.40684	511.943	462.135	612.875	518.021	585.482	554.457	553.37	718.152	518.929	500.593	746.614	656.182
ENSSSCG00000021203	103.841	0.289121	0.198292	1.45806	0.144824	0.483713	0.488038	104.716	148.953	159.211	76.2917	95.9264	98.0737	107.86	99.3871	69.3278	95.0199	92.8054	98.5153
ENSSSCG00000026850	184.105	0.335395	0.230168	1.45718	0.145068	0.483978	0.48972	159.982	220.755	119.836	225.06	231.547	276.743	166.011	241.521	108.453	176.134	174.14	109.071
ENSSSCG00000010690	138.822	0.191947	0.131938	1.45482	0.145719	0.485826	0.571362	124.35	143.606	146.371	157.924	186.891	131.089	132.246	135.722	128.359	107.766	122.003	149.532
ENSSSCG00000006682	202.136	-0.266334	0.183172	-1.45401	0.145945	0.486257	0.418158	154.892	152.008	214.849	194.544	183.583	198.09	200.714	187.019	173.663	163.388	272.16	330.73
ENSSSCG00000017169	134.96	-0.220585	0.151847	-1.45269	0.146311	0.486829	0.422323	157.801	119.162	101.005	112.912	104.196	150.509	139.749	169.92	140.028	157.594	118.874	147.773
ENSSSCG00000029279	97.0571	0.254399	0.17511	1.45279	0.146281	0.486829	0.588481	122.168	109.996	80.4612	107.571	107.504	106.813	75.0332	106.868	100.903	111.243	60.4799	75.6457
ENSSSCG00000010825	89.9192	0.32146	0.221356	1.45223	0.146439	0.486876	0.73124	73.4464	126.801	72.7575	112.912	127.351	89.3345	105.046	57.7086	97.4708	54.4626	94.8909	66.8497
ENSSSCG00000021324	81.2501	-0.393021	0.270752	-1.45159	0.146617	0.486876	0.401413	57.4482	54.9979	118.124	53.4042	72.7718	64.0878	99.419	59.846	94.0387	47.51	112.618	140.736
ENSSSCG00000027481	356.181	-0.23754	0.163603	-1.45193	0.14652	0.486876	0.457419	338.144	282.628	372.347	263.969	334.089	369.961	299.195	452.051	338.402	288.536	516.165	418.69
ENSSSCG00000002436	77.9241	0.342867	0.236884	1.44741	0.147783	0.487191	0.522244	55.9938	90.8993	95.8687	132.748	59.5405	87.3924	63.7782	44.8845	96.098	78.797	60.4799	68.6089
ENSSSCG00000002444	168.049	-0.288467	0.199141	-1.44856	0.147461	0.487191	0.691901	160.709	152.008	223.408	138.088	138.928	94.1896	221.348	148.546	229.262	143.689	160.585	205.827
ENSSSCG00000003791	2128.08	-0.208594	0.144058	-1.44799	0.14762	0.487191	0.55105	2129.22	1684.31	1545.88	1745.55	2246	2497.48	1992.13	2741.16	1817.62	2423.01	2473.42	2241.22
ENSSSCG00000004029	1189.79	0.187866	0.129662	1.44889	0.147368	0.487191	0.559791	1039.88	1300.85	1222.33	1209.99	1543.09	1290.5	1126.44	794.028	1225.94	1069.55	1258.61	1196.26
ENSSSCG00000006824	235.376	-0.190021	0.131089	-1.44955	0.147184	0.487191	0.388375	209.431	209.298	224.264	228.112	221.623	225.278	272.933	220.148	262.21	174.976	264.86	311.379
ENSSSCG00000011304	147.266	-0.172728	0.119345	-1.4473	0.147812	0.487191	0.633033	141.075	132.912	148.939	127.407	145.544	137.886	180.08	177.401	147.579	134.418	158.499	135.459
ENSSSCG00000011519	112.446	0.303229	0.209228	1.44928	0.14726	0.487191	0.414891	122.168	155.063	142.947	86.9725	143.89	95.1607	105.984	100.456	70.0142	147.165	107.404	72.1273
ENSSSCG00000012050	154.923	0.459777	0.317001	1.4504	0.146948	0.487191	0.641824	178.889	192.493	99.2926	271.598	140.582	192.263	58.1507	228.697	82.3697	209.739	95.9336	109.071
ENSSSCG00000014028	308.486	0.173373	0.11981	1.44707	0.147878	0.487191	0.583742	330.145	276.517	346.668	353.993	368.821	285.482	278.561	234.041	287.607	276.948	330.554	332.489
ENSSSCG00000023408	261.716	0.290534	0.200335	1.45024	0.146991	0.487191	0.661117	346.143	341.445	310.717	197.595	223.277	306.845	168.825	307.779	201.119	332.57	200.209	204.067
ENSSSCG00000025821	99.0936	-0.275498	0.190379	-1.4471	0.147868	0.487191	0.500472	131.622	96.2463	79.6053	86.2096	62.8483	80.5953	92.8536	117.555	135.224	120.513	108.447	77.4049
ENSSSCG00000027897	100.969	0.230388	0.15906	1.44844	0.147495	0.487191	0.897378	103.261	113.051	94.1568	108.334	97.5803	136.915	89.1019	128.241	89.2338	83.4321	75.0785	93.2377
ENSSSCG00000010156	777.701	-0.250707	0.1733	-1.44667	0.147991	0.487241	0.40684	623.204	645.461	742.126	586.683	800.489	863.243	764.401	927.613	665.135	560.849	1067.78	1085.43
ENSSSCG00000004050	201.453	0.20898	0.144554	1.44568	0.148266	0.487516	0.474925	198.523	193.256	176.33	223.535	219.969	287.424	203.528	187.019	200.433	214.374	151.2	161.847
ENSSSCG00000028033	84.3965	0.233204	0.161311	1.44567	0.148269	0.487516	0.45062	85.8087	90.1354	83.0291	82.395	99.2342	109.726	85.3503	68.3954	87.861	97.3375	58.3944	65.0905
ENSSSCG00000003655	302.499	0.164044	0.113575	1.44436	0.148637	0.487771	0.537011	276.333	370.472	307.293	371.54	262.971	326.265	261.678	294.955	306.827	274.631	286.758	290.268
ENSSSCG00000005590	125.593	0.195548	0.135388	1.44436	0.148638	0.487771	0.545597	125.804	124.509	137.811	154.109	130.658	128.176	134.122	92.975	105.021	110.084	117.832	146.014
ENSSSCG00000021601	139.858	-0.263414	0.182373	-1.44437	0.148635	0.487771	0.776874	127.259	129.092	147.227	92.3129	132.312	135.944	206.341	142.134	135.224	98.4963	187.696	144.255
ENSSSCG00000010687	190.129	-0.185306	0.128452	-1.4426	0.149132	0.488324	0.518854	227.611	152.772	161.778	161.738	185.237	179.64	179.142	193.431	214.161	202.786	231.492	191.753
ENSSSCG00000015267	336.172	-0.351767	0.24388	-1.44238	0.149196	0.488324	0.772627	252.336	408.665	450.241	189.203	291.087	180.611	513.977	287.474	335.656	265.36	467.155	392.302
ENSSSCG00000022058	129.477	0.248742	0.172353	1.44321	0.148961	0.488324	0.589422	113.442	110.76	131.819	198.358	153.813	135.944	137.873	97.2497	129.046	107.766	102.19	135.459
ENSSSCG00000030222	108.961	0.250562	0.173681	1.44265	0.149118	0.488324	0.657677	99.6253	129.092	112.988	141.14	105.85	119.436	89.1019	71.6014	109.826	75.3207	125.131	128.422
ENSSSCG00000030385	90.8876	-1.3567	0.941231	-1.44141	0.149469	0.488897	NA	6.54473	25.9712	108.708	27.465	92.6186	45.6383	579.631	26.717	85.1153	8.11146	54.2234	29.9064
ENSSSCG00000005191	683.298	0.162987	0.113221	1.43955	0.149993	0.490046	0.581196	597.025	667.613	793.485	844.549	727.718	703.024	682.802	577.086	744.759	550.42	649.638	661.46
ENSSSCG00000015790	195.053	0.310435	0.215659	1.43947	0.150016	0.490046	0.561995	161.437	236.796	185.746	261.68	205.084	242.757	209.155	109.005	181.213	106.608	177.269	263.88
ENSSSCG00000005274	511.781	-0.255274	0.177454	-1.43854	0.150281	0.490307	0.396324	466.13	492.689	508.447	439.44	406.86	480.658	638.72	548.232	394.688	393.985	513.036	858.49
ENSSSCG00000012655	81.4367	-0.313618	0.218017	-1.4385	0.150292	0.490307	0.418834	73.4464	49.6509	106.996	56.4558	86.003	65.0588	65.654	97.2497	124.241	76.4794	79.2495	96.7561
ENSSSCG00000004857	117.915	-0.206555	0.143728	-1.43712	0.150684	0.490846	0.785915	127.259	122.218	104.428	77.8175	117.427	107.784	133.184	107.937	124.927	135.577	120.96	135.459
ENSSSCG00000010276	70.7038	0.298256	0.207574	1.43686	0.150757	0.490846	0.578896	99.6253	79.4414	73.6135	70.1883	81.0413	66.0299	63.7782	56.6399	91.2931	76.4794	37.5393	52.7761
ENSSSCG00000011940	100.658	-0.313259	0.217977	-1.43712	0.150684	0.490846	0.517056	90.1718	78.6775	97.5806	67.8996	117.427	88.3635	130.37	86.5629	91.2931	66.0504	166.841	126.663
ENSSSCG00000027410	91.0256	-0.200588	0.139666	-1.4362	0.150945	0.490846	0.585589	97.4437	71.0389	76.1814	74.0029	97.5803	93.2186	94.7294	101.524	95.4115	93.8611	91.7626	105.552
ENSSSCG00000027675	271.996	-0.162038	0.112824	-1.4362	0.150947	0.490846	0.522244	251.608	248.254	302.158	232.69	223.277	282.569	302.009	287.474	293.099	245.661	329.511	265.639
ENSSSCG00000002470	161.971	0.238704	0.166477	1.43386	0.151613	0.491479	0.680039	132.349	145.897	157.499	176.234	234.854	207.8	171.638	123.967	141.401	119.354	158.499	174.161
ENSSSCG00000005062	134.971	0.19472	0.13584	1.43345	0.15173	0.491479	0.405862	163.618	132.912	154.075	141.14	150.505	121.378	151.942	110.074	113.258	106.608	138.687	135.459
ENSSSCG00000013638	398.822	0.12562	0.087627	1.43358	0.151693	0.491479	0.669683	373.049	412.484	436.545	432.574	391.975	450.557	382.669	413.578	396.061	378.921	340.982	376.469
ENSSSCG00000013990	84.9942	0.323481	0.225638	1.43363	0.151677	0.491479	0.518628	74.9008	81.733	60.7739	125.118	104.196	122.349	83.4744	51.2966	96.098	96.1787	60.4799	63.3313
ENSSSCG00000015428	176.153	0.210504	0.146693	1.435	0.151287	0.491479	0.581196	165.8	203.95	162.634	197.595	153.813	248.583	136.936	180.607	161.994	147.165	192.91	161.847
ENSSSCG00000015499	175.578	-0.181509	0.126585	-1.43389	0.151604	0.491479	0.794302	168.709	169.577	160.922	125.118	176.968	188.379	174.452	184.881	180.527	177.293	224.193	175.92
ENSSSCG00000012862	68.59	-0.323265	0.225738	-1.43204	0.152133	0.492467	0.41212	93.8078	35.9014	63.3418	48.8267	61.1944	63.1168	61.9024	67.3267	91.2931	99.655	69.8647	66.8497
ENSSSCG00000000704	141.528	-0.206218	0.144115	-1.43092	0.152453	0.493161	0.774671	148.347	114.579	124.116	131.985	153.813	118.465	137.873	156.027	172.29	185.405	114.703	140.736
ENSSSCG00000002426	332.133	0.136204	0.0952811	1.4295	0.152862	0.493161	0.530392	311.238	377.347	333.829	340.261	357.243	368.019	284.188	285.337	343.207	316.347	337.853	330.73
ENSSSCG00000003114	67.0057	-0.242949	0.16994	-1.42962	0.152827	0.493161	0.592323	69.8104	54.9979	71.0456	64.8479	51.271	54.3775	57.2128	76.9448	78.2512	92.7024	60.4799	72.1273
ENSSSCG00000005282	606.588	0.135361	0.0946253	1.43049	0.152575	0.493161	0.402673	636.293	582.061	565.797	612.622	719.448	702.053	604.955	545.026	584.138	575.913	642.338	508.409
ENSSSCG00000021514	106.703	-0.316753	0.221625	-1.42923	0.152938	0.493161	0.402673	106.897	59.581	117.268	68.6625	99.2342	118.465	98.4811	117.555	126.987	70.6855	141.815	154.81
ENSSSCG00000021821	880.695	0.227046	0.158842	1.42938	0.152894	0.493161	0.474927	1028.98	955.588	840.563	1051.3	803.797	1021.52	715.629	738.457	1052.96	1049.85	764.341	545.353
ENSSSCG00000023158	138.883	-0.342957	0.240018	-1.42888	0.153038	0.493167	0.480719	100.352	115.343	124.972	102.231	170.352	121.378	196.962	132.516	91.2931	91.5436	180.397	239.251
ENSSSCG00000015955	188.801	-0.304528	0.213335	-1.42746	0.153446	0.494164	0.399764	181.071	129.092	219.128	147.243	125.697	207.8	117.239	244.727	199.06	193.516	200.209	300.823
ENSSSCG00000000466	349.605	0.148224	0.104118	1.42361	0.154559	0.495211	0.577932	340.326	397.971	362.076	399.768	375.436	328.207	381.731	281.062	321.242	308.235	336.811	362.396
ENSSSCG00000001695	212.075	0.308459	0.216508	1.4247	0.154243	0.495211	0.75719	221.794	188.673	181.466	207.513	277.856	333.062	111.612	148.546	279.37	208.58	192.91	193.512
ENSSSCG00000002704	811.613	0.134076	0.0941805	1.4236	0.154562	0.495211	0.488038	789.73	947.95	814.884	737.741	960.918	852.562	828.179	712.808	807.223	786.811	809.179	691.366
ENSSSCG00000007362	385.416	0.221613	0.155643	1.42386	0.154487	0.495211	0.540569	353.415	420.887	278.19	464.616	486.248	486.485	278.561	401.823	327.419	398.62	339.939	388.784
ENSSSCG00000010821	419.996	0.188591	0.132448	1.42389	0.154479	0.495211	0.716818	349.779	468.246	392.89	562.27	426.707	483.572	322.643	383.656	437.246	363.857	423.359	425.727
ENSSSCG00000015689	335.116	-0.178376	0.125203	-1.4247	0.154244	0.495211	0.489592	302.512	301.725	320.989	299.826	297.703	361.222	367.663	400.754	332.224	253.773	360.794	422.208
ENSSSCG00000021791	314.21	-0.179926	0.126382	-1.42367	0.154542	0.495211	0.613891	251.608	301.725	334.684	267.784	314.242	297.134	338.587	297.093	312.318	265.36	394.162	395.82
ENSSSCG00000022353	84.6629	0.247074	0.173515	1.42393	0.154466	0.495211	0.557189	87.263	111.523	86.453	115.2	76.0796	72.827	81.5986	94.0437	72.7599	55.6214	83.4206	79.1641
ENSSSCG00000000071	897.92	-0.271954	0.191375	-1.42105	0.155301	0.497173	0.456206	559.938	682.127	867.098	826.239	1124.65	825.373	1200.53	867.767	1044.72	580.548	1161.63	1034.41
ENSSSCG00000012474	500.592	0.152156	0.107092	1.42081	0.155373	0.497173	0.412472	529.396	634.003	534.126	446.306	502.787	515.615	477.399	453.12	455.092	551.579	494.267	413.412
ENSSSCG00000014180	165.89	-0.283164	0.199349	-1.42044	0.15548	0.497199	0.593458	159.982	114.579	166.914	102.994	181.929	171.872	176.328	163.508	168.858	113.56	222.107	248.047
ENSSSCG00000005640	164.312	-0.219636	0.154681	-1.41993	0.155629	0.497356	0.464994	177.435	135.967	157.499	170.13	120.735	149.538	188.521	154.958	236.126	187.722	141.815	151.291
ENSSSCG00000005310	83.3177	0.224585	0.158297	1.41876	0.15597	0.498016	0.529144	94.535	93.9547	65.0538	99.1792	92.6186	93.2186	78.7849	87.6316	81.6833	74.1619	56.3089	82.6825
ENSSSCG00000006105	264.79	-0.289886	0.204356	-1.41854	0.156034	0.498016	0.40388	203.614	148.189	320.133	270.835	228.239	257.322	259.802	195.568	339.088	241.026	305.528	408.135
ENSSSCG00000010621	542.26	-0.193376	0.136525	-1.41642	0.156652	0.499671	0.405788	478.492	523.244	662.521	402.057	547.442	424.339	651.851	505.485	640.424	494.799	581.858	594.61
ENSSSCG00000005380	270.476	0.207913	0.147105	1.41336	0.157549	0.501574	0.704994	298.149	256.657	227.688	347.89	302.664	309.758	264.492	251.139	238.186	312.87	263.818	172.402
ENSSSCG00000013388	232.271	-0.41948	0.296724	-1.41371	0.157448	0.501574	0.441165	143.984	188.673	232.824	163.264	269.586	194.205	271.057	188.087	216.907	86.9085	402.504	429.245
ENSSSCG00000022784	88.3087	-0.35127	0.248495	-1.41359	0.157481	0.501574	0.402673	113.442	61.8726	60.7739	83.9208	54.5788	89.3345	70.3436	167.782	83.7425	114.719	72.993	86.2009
ENSSSCG00000014199	177.567	0.217608	0.154116	1.41197	0.157958	0.502556	0.446234	175.253	218.464	201.153	147.243	210.046	192.263	192.273	126.104	146.206	135.577	180.397	205.827
ENSSSCG00000010831	139.659	-0.274167	0.194239	-1.41149	0.1581	0.50269	0.88029	130.895	115.343	130.108	113.675	150.505	121.378	218.534	118.623	199.746	96.1787	131.387	149.532
ENSSSCG00000017042	116.734	0.19828	0.140522	1.41103	0.158237	0.502806	0.450729	120.714	135.203	126.684	97.6534	115.773	151.48	102.233	107.937	106.394	92.7024	126.174	117.867
ENSSSCG00000009018	333.481	-0.238432	0.169177	-1.40937	0.158727	0.504044	0.510972	391.229	226.866	380.051	322.714	322.511	192.263	373.29	333.428	364.486	326.776	395.205	372.951
ENSSSCG00000011134	190.417	-0.168693	0.119774	-1.40843	0.159005	0.504593	0.423089	187.616	149.716	172.906	203.699	190.199	170.901	171.638	224.422	210.043	181.928	194.996	226.937
ENSSSCG00000014149	119.399	-0.234308	0.1664	-1.4081	0.159101	0.504593	0.684785	140.348	115.343	124.116	81.6321	76.0796	118.465	136.936	146.409	137.969	126.307	104.276	124.903
ENSSSCG00000000272	404.01	-0.137511	0.0977251	-1.40712	0.159392	0.505195	0.444179	433.406	367.416	406.586	353.993	340.704	406.86	396.738	460.6	461.27	435.701	411.889	372.951
ENSSSCG00000025668	538.045	-0.303892	0.216413	-1.40422	0.160252	0.5076	0.420399	400.683	398.735	536.694	510.391	605.329	438.904	615.272	463.806	634.246	282.742	818.564	751.179
ENSSSCG00000000857	236.058	0.245768	0.175064	1.40387	0.160356	0.507609	0.495241	213.067	387.277	208.857	207.513	236.508	282.569	203.528	177.401	247.109	190.04	232.535	246.288
ENSSSCG00000001227	227.833	-0.25382	0.180923	-1.40292	0.160641	0.507729	0.449635	178.162	197.076	264.495	204.462	224.931	175.756	242.92	330.222	194.255	203.945	183.525	334.248
ENSSSCG00000011278	274.962	-0.205134	0.146202	-1.40309	0.160591	0.507729	0.589422	241.428	219.992	279.902	257.103	314.242	227.22	336.711	282.131	335.656	246.82	347.238	211.104
ENSSSCG00000030373	87.8565	0.219883	0.156754	1.40273	0.160698	0.507729	0.40819	79.9911	95.4824	108.708	98.4163	84.3491	101.958	105.046	83.3569	80.9968	62.5741	86.5488	66.8497
ENSSSCG00000007043	388.976	0.235289	0.167792	1.40226	0.160837	0.507847	0.431561	392.684	530.118	332.973	328.054	418.438	517.558	317.953	338.771	270.447	345.316	400.419	474.984
ENSSSCG00000009256	178.3	-0.261153	0.186344	-1.40145	0.161078	0.507969	0.469093	217.43	113.051	219.128	143.428	170.352	109.726	207.279	174.195	189.45	221.327	182.482	191.753
ENSSSCG00000012325	582.032	-0.248841	0.177557	-1.40147	0.161073	0.507969	0.405788	507.58	357.486	525.566	568.373	585.482	647.675	450.199	861.355	558.055	515.657	722.631	684.329
ENSSSCG00000010834	1093.67	-0.230164	0.164378	-1.40021	0.16145	0.508251	0.40684	831.908	806.636	1040	898.716	1237.12	1228.35	1176.15	1214.02	1244.47	742.778	1349.33	1354.59
ENSSSCG00000023445	104.63	0.247694	0.176906	1.40014	0.161472	0.508251	0.457949	112.715	129.856	117.268	118.252	119.081	85.4504	131.308	87.6316	92.6659	114.719	65.6937	80.9233
ENSSSCG00000028612	1189.14	-0.137476	0.0981834	-1.4002	0.161453	0.508251	0.487315	1118.42	1144.26	1182.1	980.348	1301.62	1077.84	1373.11	1158.45	1427.05	1241.05	1155.37	1110.06
ENSSSCG00000005516	104.903	-0.193059	0.137995	-1.39903	0.161804	0.508658	0.586261	114.169	105.413	95.0127	91.55	86.003	93.2186	105.984	128.241	102.962	135.577	102.19	98.5153
ENSSSCG00000008513	718.27	0.137011	0.0979111	1.39934	0.161712	0.508658	0.418855	762.824	794.414	813.172	727.06	681.408	731.183	603.079	776.929	620.518	798.399	661.108	649.145
ENSSSCG00000012623	84.3794	0.262512	0.187786	1.39793	0.162135	0.50925	0.482941	71.992	97.774	90.7329	129.696	69.464	90.3055	101.295	76.9448	66.5822	75.3207	61.5227	80.9233
ENSSSCG00000026697	952.537	0.199968	0.143067	1.39772	0.162196	0.50925	0.433057	880.629	1140.44	1031.44	1012.39	1131.27	916.65	1128.31	708.534	899.202	643.123	1021.9	916.544
ENSSSCG00000006325	306.166	0.280622	0.201149	1.39509	0.162988	0.511416	0.452194	203.614	459.843	275.623	360.097	380.398	336.946	300.133	180.607	340.461	227.121	306.571	302.583
ENSSSCG00000010368	658.674	0.147142	0.105521	1.39444	0.163186	0.511716	0.726495	675.561	792.886	683.92	686.625	610.29	699.14	736.263	557.85	545.013	691.791	575.602	649.145
ENSSSCG00000006522	119.364	-0.193595	0.13888	-1.39397	0.163327	0.511823	0.416257	97.4437	119.162	91.5888	128.17	125.697	108.755	135.06	138.928	135.91	98.4963	128.259	124.903
ENSSSCG00000015555	4595.16	-0.141824	0.101764	-1.39365	0.163424	0.511823	0.5985	4819.83	4200.46	4265.3	4417.29	4093.41	4419.14	5454.91	4558.98	4809.02	5642.1	3820.66	4640.77
ENSSSCG00000015252	75.3276	0.301174	0.216208	1.39298	0.163624	0.512131	0.481975	69.0832	99.3017	77.0373	106.045	77.7335	69.914	43.1441	68.3954	72.7599	106.608	64.6509	49.2576
ENSSSCG00000011213	1028.62	-0.207509	0.14913	-1.39146	0.164085	0.512384	0.411548	922.807	880.73	1001.49	855.993	1073.38	993.361	1000.76	1209.74	877.237	782.176	1408.76	1336.99
ENSSSCG00000015407	672.307	0.277666	0.199502	1.3918	0.163984	0.512384	0.534142	568.664	706.57	809.748	679.759	1033.69	622.428	710.939	384.724	559.427	461.194	657.98	872.564
ENSSSCG00000015849	219.616	0.162042	0.116498	1.39095	0.164242	0.512384	0.60252	198.523	259.712	243.952	241.845	224.931	222.365	248.547	178.469	210.043	186.563	202.295	218.141
ENSSSCG00000016665	136.123	-0.271823	0.195459	-1.39069	0.164319	0.512384	0.800828	149.802	117.634	133.531	122.83	133.966	80.5953	189.459	156.027	133.164	126.307	94.8909	195.271
ENSSSCG00000026647	105.856	0.247426	0.177701	1.39237	0.16381	0.512384	0.646864	103.988	135.203	90.7329	102.231	102.542	155.364	110.674	79.0822	99.53	125.148	81.335	84.4417
ENSSSCG00000028384	273.277	-0.299473	0.21524	-1.39135	0.164121	0.512384	0.628248	381.049	258.948	267.919	131.985	253.047	176.727	347.029	263.964	291.726	363.857	244.005	299.064
ENSSSCG00000003439	172.452	0.289103	0.208027	1.38974	0.164609	0.512968	0.565495	119.259	205.478	172.906	212.854	228.239	201.974	168.825	87.6316	181.9	134.418	211.68	144.255
ENSSSCG00000007039	207.236	0.153149	0.110382	1.38744	0.165308	0.513552	0.586261	202.887	218.464	210.569	215.905	248.086	213.626	220.41	172.057	180.527	172.658	206.466	225.178
ENSSSCG00000013508	120.596	0.247981	0.178638	1.38818	0.165082	0.513552	0.5985	113.442	132.148	141.235	157.161	120.735	121.378	90.0398	83.3569	152.384	137.895	86.5488	110.83
ENSSSCG00000016866	1529.75	0.269595	0.194214	1.38814	0.165096	0.513552	0.481958	1080.61	1593.41	1687.97	1902.71	2027.69	1742.99	1737.02	870.973	1700.25	1039.43	1304.49	1669.48
ENSSSCG00000017789	301.235	-0.265904	0.191651	-1.38744	0.165308	0.513552	0.616264	212.34	259.712	278.19	260.918	345.666	287.424	427.689	257.551	361.054	181.928	376.435	365.914
ENSSSCG00000028960	228.663	0.268845	0.193705	1.38791	0.165164	0.513552	0.460249	159.255	270.406	238.816	325.003	256.355	249.554	233.541	119.692	228.576	188.881	234.62	239.251
ENSSSCG00000003120	116.663	0.223178	0.161079	1.38552	0.165893	0.514092	0.670474	93.8078	126.801	133.531	157.161	112.465	129.147	102.233	87.6316	128.359	117.037	88.6343	123.144
ENSSSCG00000003976	97.1829	-0.21561	0.155586	-1.38579	0.165812	0.514092	0.431721	103.261	87.08	88.165	82.395	67.81	107.784	93.7915	129.31	101.589	113.56	82.3778	109.071
ENSSSCG00000011720	1298.51	0.137775	0.0993743	1.38642	0.165617	0.514092	0.401879	1447.84	1504.8	1298.51	1145.9	1495.13	1269.13	1333.71	1237.53	1090.03	1122.86	1262.78	1373.94
ENSSSCG00000015874	67.3169	-0.253395	0.182854	-1.38578	0.165815	0.514092	0.625705	78.5367	63.4003	71.9015	57.9817	46.3093	49.5224	83.4744	63.052	77.5648	92.7024	68.822	54.5353
ENSSSCG00000015334	10313.2	0.360057	0.25996	1.38505	0.166038	0.514225	0.593477	9094.99	9333.6	9378.01	15823.7	13729.1	12198	4733.66	7121.67	6741.96	7666.48	10929.1	17008
ENSSSCG00000013539	150.843	-0.160802	0.116191	-1.38395	0.166375	0.514314	0.421876	143.984	131.384	146.371	149.532	145.544	134.973	144.439	182.744	145.52	141.371	159.542	184.716
ENSSSCG00000014303	98.8737	-0.331213	0.239219	-1.38456	0.166188	0.514314	0.600073	115.624	69.5112	115.556	80.8692	76.0796	68.9429	81.5986	131.447	147.579	146.006	96.9764	56.2945
ENSSSCG00000027778	475.415	0.203235	0.146823	1.38422	0.166291	0.514314	0.434252	424.68	563.728	479.344	501.999	590.444	492.311	511.164	290.68	429.009	429.907	441.086	550.63
ENSSSCG00000004537	366.301	0.211237	0.152678	1.38355	0.166497	0.514375	0.611664	303.239	438.455	352.66	394.428	439.938	429.194	381.731	294.955	329.479	235.232	367.05	429.245
ENSSSCG00000004717	368.183	0.144631	0.10464	1.38218	0.166917	0.515355	0.429533	362.142	420.887	368.067	395.954	358.897	406.86	302.009	323.81	313.691	396.303	364.965	404.616
ENSSSCG00000007077	351.01	0.222548	0.161061	1.38176	0.167045	0.515433	0.711277	281.423	348.32	350.092	397.48	492.863	398.121	307.636	286.406	290.353	250.296	381.649	427.486
ENSSSCG00000001571	159.431	0.205741	0.149086	1.38001	0.167582	0.516381	0.530392	177.435	229.158	136.099	168.605	152.159	161.191	180.08	136.791	151.011	158.753	133.473	128.422
ENSSSCG00000014411	348.326	0.190145	0.137811	1.37976	0.167661	0.516381	0.592542	357.778	368.944	341.532	441.729	327.473	386.469	356.408	227.628	286.921	337.205	388.948	358.877
ENSSSCG00000023777	185.491	0.27444	0.198834	1.38025	0.16751	0.516381	0.575196	133.803	260.476	184.034	214.38	223.277	201.003	194.148	157.096	140.028	101.973	188.739	226.937
ENSSSCG00000016266	325.528	0.160095	0.116076	1.37923	0.167825	0.516566	0.582854	319.964	348.32	331.261	318.136	383.706	361.222	316.077	327.016	289.667	225.962	347.238	337.767
ENSSSCG00000010196	186.597	-0.200682	0.14586	-1.37585	0.168868	0.51946	0.469093	166.527	142.842	197.729	143.428	213.354	180.611	226.037	188.087	161.994	174.976	237.749	205.827
ENSSSCG00000012160	249.48	-0.182794	0.132987	-1.37452	0.16928	0.520406	0.50762	226.157	236.033	292.742	191.492	239.816	218.481	338.587	261.826	247.109	254.931	259.646	226.937
ENSSSCG00000013889	300.262	-0.193558	0.140919	-1.37354	0.169585	0.520706	0.426753	312.693	277.281	257.647	288.383	289.433	254.409	327.332	407.166	284.862	362.698	221.064	320.175
ENSSSCG00000020663	476.293	-0.183976	0.133934	-1.37363	0.169556	0.520706	0.588481	499.581	375.055	546.109	412.738	433.323	411.716	420.186	539.683	620.518	538.832	502.609	415.172
ENSSSCG00000005247	120.916	-0.193454	0.140999	-1.37203	0.170054	0.521296	0.429711	134.531	91.6631	119.836	109.097	110.812	111.668	164.135	112.211	126.3	126.307	123.045	121.385
ENSSSCG00000007108	136.672	-0.205916	0.150094	-1.37192	0.17009	0.521296	0.422323	126.531	121.454	119.836	107.571	153.813	134.973	151.942	181.675	129.732	103.131	161.627	147.773
ENSSSCG00000013667	3024.86	0.21789	0.158748	1.37256	0.16989	0.521296	0.582854	3467.98	2506.22	2312.83	3660.47	3302.85	4267.66	2597.09	2317.96	2988.65	3543.55	2659.03	2673.99
ENSSSCG00000001952	275.939	0.30726	0.224201	1.37047	0.170542	0.521406	0.660873	302.512	236.796	213.137	415.79	249.739	411.716	129.432	292.818	247.109	318.664	236.706	256.843
ENSSSCG00000002544	308.717	0.318242	0.232179	1.37067	0.170477	0.521406	0.607255	495.945	233.741	384.331	310.507	287.779	341.802	211.969	167.782	278.684	462.353	242.962	286.75
ENSSSCG00000003006	144.438	-0.75664	0.551969	-1.3708	0.170437	0.521406	0.540742	245.791	74.0944	72.7575	70.1883	109.158	72.827	256.989	251.139	207.297	265.36	86.5488	21.1104
ENSSSCG00000012727	385.554	-0.144019	0.105025	-1.37129	0.170285	0.521406	0.783078	375.958	349.084	408.298	315.085	403.552	348.599	445.51	380.449	352.13	413.684	452.557	381.747
ENSSSCG00000026981	78.8014	-0.379233	0.276799	-1.37007	0.170666	0.521468	0.661117	42.9043	61.8726	65.0538	56.4558	94.2725	91.2766	119.115	66.2581	89.2338	40.5573	76.1213	142.495
ENSSSCG00000004146	127.811	-0.205353	0.149997	-1.36905	0.170985	0.522124	0.878449	91.6262	125.273	132.675	109.86	143.89	109.726	151.942	118.623	126.3	112.402	140.772	170.643
ENSSSCG00000008965	93.8093	0.382055	0.279263	1.36808	0.171286	0.522725	0.663358	84.3543	113.051	47.9344	141.903	81.0413	168.959	60.9645	71.6014	98.1572	62.5741	123.045	72.1273
ENSSSCG00000006482	181.323	-0.190939	0.139868	-1.36514	0.172209	0.525223	0.418163	211.613	141.314	167.77	146.48	188.545	159.248	156.632	222.285	181.9	196.993	181.44	221.659
ENSSSCG00000004861	104.398	-0.249453	0.183298	-1.36092	0.17354	0.528315	0.558033	93.8078	82.4968	133.531	102.231	90.9647	68.9429	125.681	84.4256	137.969	96.1787	106.361	130.181
ENSSSCG00000021306	110.081	0.177781	0.130596	1.36131	0.173416	0.528315	0.405862	119.259	124.509	108.708	102.994	132.312	118.465	97.5432	104.73	122.182	93.8611	108.447	87.9601
ENSSSCG00000025209	197.88	-0.319104	0.234458	-1.36103	0.173504	0.528315	0.445348	115.624	128.328	125.828	195.307	266.278	228.191	208.217	200.912	234.067	130.942	280.502	260.362
ENSSSCG00000010151	959.795	0.11867	0.0872251	1.36051	0.17367	0.528391	0.433057	960.621	1054.13	980.942	997.895	914.609	1090.46	971.68	806.852	1035.11	947.882	927.011	830.343
ENSSSCG00000022766	152.221	-0.317698	0.233797	-1.35886	0.17419	0.529653	0.429928	103.988	126.801	118.124	119.778	196.815	151.48	124.743	281.062	155.816	125.148	208.551	114.348
ENSSSCG00000014372	636.653	-0.236998	0.174508	-1.35809	0.174434	0.530072	0.426945	414.499	432.344	689.912	617.2	674.793	678.748	698.747	628.383	658.957	483.211	785.196	877.842
ENSSSCG00000022101	68.1443	-0.357794	0.263629	-1.35719	0.174721	0.530624	0.429711	50.1762	46.5954	53.9261	95.3646	61.1944	50.4934	59.0886	127.173	51.481	50.9863	93.8481	77.4049
ENSSSCG00000001010	116.426	0.195009	0.143767	1.35642	0.174964	0.531039	0.650174	145.438	104.649	118.98	142.665	117.427	117.494	112.55	101.524	124.241	127.466	89.6771	94.9969
ENSSSCG00000016711	160.665	-0.220238	0.16249	-1.3554	0.175291	0.531709	0.522586	160.709	166.521	154.931	110.623	163.736	134.002	181.018	172.057	140.028	130.942	230.449	182.957
ENSSSCG00000002755	1474.09	-0.174141	0.128597	-1.35416	0.175685	0.531896	0.655828	1311.13	1413.9	1464.57	1071.9	1465.36	1588.6	1688.25	1552.79	1553.35	1238.74	1948.91	1391.53
ENSSSCG00000014903	201.805	0.198372	0.14643	1.35472	0.175506	0.531896	0.545597	183.252	208.534	193.449	179.285	251.393	279.656	186.645	200.912	164.053	155.276	216.893	202.308
ENSSSCG00000015721	168.569	-0.170842	0.126164	-1.35412	0.175698	0.531896	0.429533	159.982	132.148	155.787	146.48	191.853	167.988	158.508	188.087	193.569	152.959	167.884	207.586
ENSSSCG00000029169	100.121	-0.318435	0.235203	-1.35387	0.175777	0.531896	0.426945	50.9034	64.1642	106.14	108.334	100.888	103.9	99.419	122.898	88.5474	68.368	136.601	151.291
ENSSSCG00000011119	419.823	0.234808	0.173561	1.35288	0.176094	0.532531	0.426183	343.235	504.911	437.401	617.2	423.399	398.121	450.199	303.505	507.26	367.333	293.015	392.302
ENSSSCG00000014884	71.8286	-0.224966	0.166342	-1.35243	0.176239	0.532649	0.485062	60.3569	65.6919	59.062	83.9208	77.7335	52.4355	92.8536	86.5629	71.387	67.2092	76.1213	68.6089
ENSSSCG00000005219	132.125	0.224442	0.166027	1.35184	0.176427	0.532896	0.656154	107.624	168.813	133.531	131.985	150.505	159.248	110.674	133.585	96.7844	95.0199	137.644	160.087
ENSSSCG00000003809	373.587	0.175226	0.129678	1.35124	0.176618	0.533153	0.678503	334.508	472.065	413.434	432.574	335.742	382.585	312.326	368.694	336.343	295.489	352.452	446.837
ENSSSCG00000004350	221.688	-0.140033	0.103883	-1.34798	0.177664	0.53446	0.444641	196.342	190.201	213.137	208.276	231.547	229.162	257.927	253.277	208.67	228.28	220.022	223.419
ENSSSCG00000011183	433.108	0.134845	0.100041	1.3479	0.177691	0.53446	0.585589	474.129	405.609	439.969	510.391	456.477	431.136	400.49	336.634	427.636	419.478	437.958	457.392
ENSSSCG00000014291	667.797	0.147814	0.109646	1.3481	0.177626	0.53446	0.657088	601.388	713.445	629.138	664.501	729.371	876.838	676.237	608.078	650.72	689.474	551.618	622.757
ENSSSCG00000015095	644.84	0.152472	0.113023	1.34903	0.177327	0.53446	0.464998	602.842	749.346	721.583	686.625	701.255	614.66	781.283	532.202	608.163	550.42	621.483	568.222
ENSSSCG00000015097	715.959	0.106476	0.0789343	1.34892	0.177363	0.53446	0.579105	673.38	741.708	748.974	702.646	843.491	752.546	755.022	673.267	684.355	660.504	692.391	663.219
ENSSSCG00000016990	99.9869	0.262869	0.194921	1.34859	0.177467	0.53446	0.470309	83.6271	138.259	100.149	135.799	119.081	75.7401	114.426	78.0135	76.1919	81.1146	81.335	116.107
ENSSSCG00000011893	100.756	-0.475358	0.352856	-1.34717	0.177925	0.534531	0.433513	42.9043	38.193	71.0456	122.83	130.658	100.016	90.0398	97.2497	84.4289	57.939	134.516	239.251
ENSSSCG00000016843	338.434	-0.182543	0.135536	-1.34683	0.178035	0.534531	0.660873	390.502	280.336	338.964	244.896	335.742	312.671	421.124	348.389	291.726	382.397	383.735	330.73
ENSSSCG00000022858	210.509	0.212753	0.157939	1.34706	0.177962	0.534531	0.729732	207.977	242.143	208.857	235.741	234.854	229.162	239.168	142.134	260.837	152.959	169.969	202.308
ENSSSCG00000000158	77.6635	0.232585	0.173126	1.34344	0.17913	0.535253	0.544864	74.9008	96.2463	65.0538	106.045	84.3491	76.7112	66.592	60.9147	66.5822	92.7024	80.2923	61.5721
ENSSSCG00000009778	152.23	-0.256712	0.190937	-1.34448	0.178792	0.535253	0.422323	133.076	113.051	159.211	169.368	148.851	108.755	145.377	119.692	217.593	118.196	182.482	211.104
ENSSSCG00000009793	1230.98	0.194628	0.144769	1.3444	0.178819	0.535253	0.635021	1057.34	1373.42	1239.45	1371.72	1366.12	1474.02	1263.37	882.728	1068.06	879.514	1409.81	1386.25
ENSSSCG00000011998	72.5107	-0.315152	0.234577	-1.34349	0.179113	0.535253	0.614959	73.4464	51.9424	93.3008	88.4983	43.0015	35.928	72.2194	90.8377	80.9968	73.0031	100.105	66.8497
ENSSSCG00000012119	1213.57	-0.21703	0.161465	-1.34413	0.178906	0.535253	0.487491	1250.04	877.675	1111.05	1170.31	1496.78	829.257	1189.28	1470.5	949.997	1383.58	1300.32	1534.02
ENSSSCG00000016031	451.222	0.25463	0.189467	1.34392	0.178973	0.535253	0.620871	533.759	635.531	375.771	324.24	537.519	538.92	268.244	483.043	371.35	495.958	465.07	385.265
ENSSSCG00000016643	124.597	0.176409	0.131198	1.34461	0.178753	0.535253	0.520625	139.621	140.55	134.387	119.778	133.966	123.32	132.246	121.829	88.5474	119.354	127.216	114.348
ENSSSCG00000016976	173.962	-0.229515	0.170791	-1.34384	0.179	0.535253	0.461354	169.436	129.856	166.058	154.109	167.044	173.814	108.798	190.225	227.889	194.675	175.183	230.455
ENSSSCG00000005774	106.224	-0.174221	0.129849	-1.34172	0.179685	0.535317	0.469093	114.896	100.066	85.5971	104.52	84.3491	107.784	113.488	107.937	124.241	117.037	102.19	112.589
ENSSSCG00000014177	739.16	0.121875	0.0907567	1.34288	0.179312	0.535317	0.664008	701.013	729.486	758.39	754.525	778.989	899.171	678.112	770.517	655.525	641.964	758.084	744.142
ENSSSCG00000015318	192.792	-0.187242	0.139546	-1.34179	0.179663	0.535317	0.723409	210.886	203.95	162.634	176.997	170.352	156.335	191.335	274.65	214.161	180.77	181.44	189.994
ENSSSCG00000015524	87.0682	0.261412	0.194799	1.34196	0.17961	0.535317	0.482941	99.6253	116.871	71.0456	126.644	82.6952	72.827	72.2194	86.5629	95.4115	95.0199	62.5654	63.3313
ENSSSCG00000018065	25384.6	0.226487	0.168684	1.34267	0.179379	0.535317	0.599114	22817.1	28514.9	26823.5	24073.1	28855.7	33155.7	33597	21276.3	23237.2	14628.4	22759.2	24876.9
ENSSSCG00000000870	405.186	0.227296	0.170075	1.33644	0.181404	0.535508	0.530373	284.332	542.34	453.664	469.957	423.399	447.644	408.931	328.084	406.357	252.614	391.034	453.874
ENSSSCG00000004718	93.1328	0.240425	0.180258	1.33378	0.182275	0.535508	0.54347	126.531	128.328	82.1732	98.4163	66.1561	100.987	76.909	71.6014	104.335	90.3848	80.2923	91.4785
ENSSSCG00000006971	452.863	-0.226115	0.169429	-1.33457	0.182016	0.535508	0.645207	623.204	395.679	397.17	373.829	365.513	347.628	399.552	565.331	456.465	629.217	479.668	401.098
ENSSSCG00000007432	122.26	-0.288812	0.216504	-1.33398	0.182211	0.535508	0.572781	141.802	94.7186	124.972	94.6017	82.6952	121.378	89.1019	189.156	145.52	174.976	122.003	86.2009
ENSSSCG00000007522	245.605	-0.223775	0.16696	-1.34029	0.18015	0.535508	0.424548	295.24	197.84	235.392	283.042	195.161	148.567	237.292	252.208	248.482	303.6	246.091	304.342
ENSSSCG00000009096	163.195	-0.254974	0.190999	-1.33495	0.181892	0.535508	0.532886	127.259	136.731	137.811	138.851	193.507	159.248	217.596	146.409	121.495	128.625	222.107	228.696
ENSSSCG00000009113	152.416	-0.204424	0.153234	-1.33406	0.182183	0.535508	0.440822	146.166	126.037	139.523	149.532	153.813	134.002	141.625	192.362	131.105	125.148	213.765	175.92
ENSSSCG00000009412	229.663	-0.45382	0.338923	-1.339	0.180569	0.535508	0.469093	390.502	249.782	124.116	154.109	124.043	119.436	241.044	410.372	200.433	413.684	215.851	112.589
ENSSSCG00000010209	141.015	-0.274257	0.205422	-1.3351	0.181845	0.535508	0.445802	124.35	96.2463	178.042	100.705	95.9264	170.901	130.37	214.804	169.544	156.435	133.473	121.385
ENSSSCG00000011237	568.461	0.127821	0.0956661	1.33612	0.181511	0.535508	0.606181	622.476	560.673	524.71	572.951	625.176	657.385	631.217	558.919	494.218	492.481	535.977	545.353
ENSSSCG00000012076	138.135	-0.337905	0.252372	-1.33892	0.180598	0.535508	0.43923	193.433	64.1642	124.116	128.17	94.2725	126.234	134.122	115.417	159.934	242.185	108.447	167.124
ENSSSCG00000012880	180.926	-0.339792	0.254275	-1.33632	0.181446	0.535508	0.546155	245.791	90.8993	188.314	124.355	173.66	134.973	133.184	177.401	175.036	345.316	193.953	188.235
ENSSSCG00000014071	340.159	-0.154044	0.115205	-1.33713	0.181181	0.535508	0.591383	327.236	303.252	340.676	304.404	348.974	305.874	400.49	383.656	328.792	294.33	309.699	434.523
ENSSSCG00000014435	491.676	0.133888	0.100128	1.33717	0.181168	0.535508	0.628287	470.493	569.075	421.138	492.844	585.482	550.572	488.654	459.532	457.152	439.177	473.412	492.576
ENSSSCG00000016530	218.716	-0.387385	0.289912	-1.33622	0.181478	0.535508	0.606462	220.339	111.523	174.618	302.115	205.084	122.349	318.891	132.516	288.294	210.898	143.9	394.061
ENSSSCG00000016865	83.9997	0.281773	0.211024	1.33526	0.181791	0.535508	0.593387	82.8999	69.5112	65.9097	74.7658	127.351	134.002	79.7228	72.6701	59.718	89.226	67.7792	84.4417
ENSSSCG00000021091	331.014	0.212456	0.159154	1.33491	0.181905	0.535508	0.375297	285.786	466.718	309.861	370.015	360.551	340.831	373.29	224.422	350.071	348.793	258.604	283.231
ENSSSCG00000022299	141.107	0.249745	0.187262	1.33366	0.182315	0.535508	0.512513	115.624	174.16	141.235	141.903	190.199	158.277	136.936	109.005	120.122	82.2733	184.568	138.977
ENSSSCG00000022742	320.039	0.268976	0.201539	1.33461	0.182003	0.535508	0.505359	265.425	399.499	301.302	450.884	319.203	360.251	351.718	250.071	289.667	155.276	301.357	395.82
ENSSSCG00000023253	125.82	-0.185243	0.138932	-1.33334	0.182421	0.535508	0.697786	103.261	129.092	125.828	99.9421	117.427	134.002	153.818	143.203	143.461	104.29	137.644	117.867
ENSSSCG00000025303	147.915	-0.213709	0.16004	-1.33535	0.181762	0.535508	0.426945	125.804	91.6631	132.675	168.605	152.159	151.48	160.383	159.233	162.68	169.182	119.917	181.198
ENSSSCG00000025850	83.113	0.203721	0.152255	1.33802	0.180889	0.535508	0.829531	86.5358	91.6631	83.8851	103.757	76.0796	92.2476	63.7782	95.1124	87.861	67.2092	82.3778	66.8497
ENSSSCG00000028886	908.671	0.1124	0.0839239	1.33931	0.18047	0.535508	0.600073	831.18	919.687	984.366	1023.83	954.302	953.549	947.294	801.509	908.812	783.335	916.583	879.601
ENSSSCG00000029230	118.213	-0.673381	0.504799	-1.33396	0.182217	0.535508	0.461361	213.067	78.6775	58.206	89.2613	46.3093	60.2037	114.426	289.612	64.5229	251.455	77.164	75.6457
ENSSSCG00000029996	112.854	-0.217236	0.162343	-1.33813	0.180854	0.535508	0.432886	79.9911	98.5379	102.716	109.097	117.427	116.523	115.364	120.761	93.3523	101.973	131.387	167.124
ENSSSCG00000015845	158.28	0.220248	0.165279	1.33258	0.182669	0.535814	0.536547	123.623	185.618	187.458	170.893	195.161	158.277	150.066	130.379	153.757	103.131	138.687	202.308
ENSSSCG00000017275	165.626	0.178438	0.133958	1.33204	0.182846	0.535814	0.657088	174.526	190.965	171.194	137.325	176.968	202.945	181.018	141.066	150.325	136.736	139.729	184.716
ENSSSCG00000017735	176.66	0.207889	0.156065	1.33207	0.182838	0.535814	0.484947	181.798	229.922	202.865	156.398	172.006	192.263	154.756	118.623	201.806	135.577	180.397	193.512
ENSSSCG00000026953	71.8652	-0.304864	0.228972	-1.33145	0.183041	0.536071	0.657088	95.2621	61.1088	69.3336	73.24	51.271	33.986	97.5432	65.1894	88.5474	90.3848	57.3516	79.1641
ENSSSCG00000005667	148.645	0.186301	0.140045	1.33029	0.183421	0.536872	0.592948	173.072	133.675	142.091	164.027	133.966	201.003	116.301	153.89	152.384	139.054	128.259	146.014
ENSSSCG00000002274	175.104	0.275773	0.207663	1.32799	0.184183	0.538764	0.647678	186.161	154.3	179.754	175.471	205.084	250.525	157.57	81.2195	141.401	179.611	233.578	156.569
ENSSSCG00000009244	659.836	0.132939	0.100129	1.32768	0.184283	0.538764	0.593825	676.289	782.192	637.698	676.707	676.447	694.284	629.341	719.22	618.459	713.808	569.345	524.242
ENSSSCG00000001838	132.978	0.221324	0.167068	1.32476	0.185252	0.539233	0.600073	151.256	151.244	103.572	178.523	110.812	162.162	102.233	129.31	136.596	151.8	107.404	110.83
ENSSSCG00000002749	180.498	-1.35276	1.02276	-1.32266	0.18595	0.539233	NA	5.81754	29.0267	156.643	41.9604	261.317	115.552	1135.81	36.3351	157.189	10.429	126.174	89.7193
ENSSSCG00000006245	408.119	-0.234181	0.17678	-1.3247	0.185271	0.539233	0.487491	351.234	337.626	439.113	383.747	426.707	310.729	525.232	289.612	445.483	347.634	408.761	631.553
ENSSSCG00000007324	74.6375	-0.288874	0.218262	-1.32352	0.185661	0.539233	0.495241	100.352	58.8172	55.6381	70.9513	54.5788	61.1747	51.5853	98.3184	95.4115	104.29	63.6082	80.9233
ENSSSCG00000008540	636.265	0.227521	0.171859	1.32388	0.185542	0.539233	0.556484	474.856	789.067	635.986	662.975	860.03	696.227	604.955	462.738	576.588	421.796	744.529	705.44
ENSSSCG00000008569	409.771	0.251281	0.189423	1.32656	0.184653	0.539233	0.441454	314.147	538.521	421.138	485.978	522.634	391.324	532.736	277.856	367.918	253.773	411.889	399.339
ENSSSCG00000010876	82.4073	0.225029	0.169927	1.32427	0.185415	0.539233	0.488038	89.4446	79.4414	82.1732	108.334	61.1944	107.784	68.4678	80.1509	71.387	85.7497	61.5227	93.2377
ENSSSCG00000012264	77.2607	-0.255784	0.193378	-1.32271	0.18593	0.539233	0.702757	69.8104	67.9835	69.3336	62.5592	107.504	47.5803	80.6607	84.4256	84.4289	57.939	87.5916	107.311
ENSSSCG00000016836	118.773	-0.264012	0.199529	-1.32318	0.185777	0.539233	0.45593	106.897	90.1354	89.0209	112.912	120.735	129.147	166.011	102.593	146.893	69.5268	136.601	154.81
ENSSSCG00000017100	154.688	0.155053	0.117142	1.32363	0.185625	0.539233	0.422845	169.436	164.994	181.466	168.605	143.89	150.509	150.066	144.272	172.29	149.483	129.302	131.94
ENSSSCG00000017294	67.0146	0.193905	0.146278	1.32559	0.184975	0.539233	0.722824	69.8104	80.9691	70.1896	74.7658	69.464	63.1168	66.592	54.5026	65.2093	59.0978	63.6082	66.8497
ENSSSCG00000023709	113.777	-0.274544	0.206988	-1.32638	0.184715	0.539233	0.663793	137.439	126.801	104.428	88.4983	82.6952	76.7112	100.357	187.019	116.004	143.689	108.447	93.2377
ENSSSCG00000026023	72.8129	-0.304015	0.229512	-1.32462	0.185298	0.539233	0.537011	71.992	58.0533	72.7575	45.0121	86.003	58.2616	53.4611	96.181	54.9131	82.2733	120.96	73.8865
ENSSSCG00000027114	258.513	0.222088	0.167529	1.32567	0.184949	0.539233	0.538595	285.059	286.447	362.076	245.659	291.087	201.974	299.195	184.881	232.694	288.536	239.834	184.716
ENSSSCG00000001009	262.809	-0.160845	0.121644	-1.32226	0.186081	0.539301	0.462143	274.151	235.269	221.696	238.793	229.893	288.395	240.106	303.505	294.472	326.776	231.492	269.158
ENSSSCG00000014910	148.21	0.264534	0.200115	1.32191	0.186197	0.539324	0.433867	114.896	177.979	240.528	188.44	132.312	116.523	146.315	103.662	167.485	134.418	129.302	126.663
ENSSSCG00000011448	97.7707	-0.216567	0.163926	-1.32113	0.186459	0.539462	0.82436	96.7165	80.2052	97.5806	60.2704	94.2725	113.61	110.674	106.868	100.903	89.226	98.0192	124.903
ENSSSCG00000025248	99.1296	0.304892	0.230754	1.32128	0.186407	0.539462	0.751706	71.992	87.08	75.3254	135.799	138.928	149.538	65.654	100.456	88.5474	63.7329	115.746	96.7561
ENSSSCG00000022159	434.966	0.137902	0.104464	1.32009	0.186804	0.540146	0.462143	470.493	504.911	471.64	424.182	425.053	439.875	500.847	424.265	425.577	346.475	409.804	376.469
ENSSSCG00000015135	874.267	0.211088	0.159945	1.31975	0.186919	0.540167	0.682003	883.538	902.118	1123.03	931.521	987.38	804.011	1032.64	498.004	965.784	848.227	783.111	731.828
ENSSSCG00000003780	99.8807	-0.293576	0.222749	-1.31797	0.187515	0.541162	0.709426	74.1736	93.9547	101.86	86.2096	115.773	67.9719	169.763	69.4641	107.767	73.0031	108.447	130.181
ENSSSCG00000008821	454.05	0.255565	0.193872	1.31822	0.187431	0.541162	0.626972	448.677	525.535	382.619	612.622	567.289	424.339	440.82	302.436	359.681	403.255	312.827	668.497
ENSSSCG00000009934	218.175	0.167016	0.126744	1.31775	0.187587	0.541162	0.686745	217.43	244.435	233.68	218.194	215.007	255.38	235.417	184.881	212.102	241.026	151.2	209.345
ENSSSCG00000000844	89.52	-0.239277	0.181698	-1.31689	0.187875	0.54159	0.516258	72.7192	64.9281	78.7493	83.9208	112.465	80.5953	68.4678	102.593	86.4882	82.2733	112.618	128.422
ENSSSCG00000010994	76.7263	-0.183169	0.139116	-1.31666	0.187951	0.54159	0.566483	73.4464	72.5667	74.4694	69.4254	76.0796	64.0878	74.0953	90.8377	76.8784	71.8443	85.5061	91.4785
ENSSSCG00000009077	75.0244	0.305603	0.232179	1.31624	0.188095	0.541691	0.718027	57.4482	81.733	77.0373	110.623	107.504	65.0588	104.109	53.4339	57.6588	45.1924	77.164	63.3313
ENSSSCG00000002283	130.804	-0.17977	0.136625	-1.3158	0.188243	0.541705	0.684785	135.985	123.745	125.828	122.067	117.427	109.726	160.383	156.027	107.767	157.594	133.473	119.626
ENSSSCG00000015324	306.05	-0.189037	0.143691	-1.31558	0.188316	0.541705	0.562691	275.606	262.004	314.141	247.185	348.974	268.004	292.629	294.955	326.047	251.455	348.281	443.319
ENSSSCG00000014850	176.061	0.155874	0.118532	1.31504	0.188496	0.541912	0.499534	170.163	193.256	158.355	175.471	215.007	202.945	167.887	167.782	160.621	137.895	180.397	182.957
ENSSSCG00000000396	288.149	0.16871	0.128386	1.31409	0.188817	0.542523	0.461452	295.24	328.46	257.647	261.68	310.934	379.672	286.064	257.551	325.36	266.519	233.578	255.084
ENSSSCG00000004275	224.595	0.179092	0.136418	1.31282	0.189245	0.543165	0.469376	271.243	231.449	258.503	178.523	259.663	233.047	187.583	206.255	188.077	232.915	259.646	188.235
ENSSSCG00000013331	72.1042	0.288223	0.219552	1.31278	0.189257	0.543165	0.640631	68.356	90.8993	81.3172	74.7658	89.3108	70.885	80.6607	53.4339	51.481	33.6046	94.8909	75.6457
ENSSSCG00000009270	88.5573	-0.259217	0.197796	-1.31053	0.190018	0.54444	0.458292	71.992	69.5112	91.5888	66.3738	69.464	114.581	80.6607	134.653	73.4463	103.131	106.361	80.9233
ENSSSCG00000023784	218.066	0.225719	0.172239	1.3105	0.190027	0.54444	0.558033	253.063	239.088	307.293	225.06	201.776	180.611	172.576	234.041	137.283	200.469	254.433	211.104
ENSSSCG00000029141	79.0578	0.235552	0.17973	1.31059	0.189997	0.54444	0.438197	75.628	93.1909	87.309	92.3129	72.7718	94.1896	77.8469	57.7086	95.4115	91.5436	61.5227	49.2576
ENSSSCG00000008642	177.035	-0.27043	0.206467	-1.3098	0.190263	0.544805	0.580524	215.249	131.384	186.602	124.355	112.465	191.292	137.873	232.972	165.426	246.82	230.449	149.532
ENSSSCG00000004577	159.149	0.196514	0.150114	1.3091	0.190501	0.545005	0.588481	170.163	180.271	166.914	144.191	213.354	147.596	181.018	122.898	120.809	146.006	179.354	137.218
ENSSSCG00000006297	1374.21	0.289516	0.221412	1.30759	0.191012	0.545005	0.710533	1754.71	1713.34	1542.46	1402.24	1862.3	795.271	1385.3	1048.37	897.143	1979.2	1107.41	1002.74
ENSSSCG00000009153	91.8015	-0.289301	0.221063	-1.30868	0.190643	0.545005	0.499174	98.8981	64.9281	117.268	66.3738	102.542	45.6383	112.55	94.0437	79.624	85.7497	112.618	121.385
ENSSSCG00000011856	169.492	-0.272514	0.208366	-1.30786	0.19092	0.545005	0.545489	119.259	152.772	168.626	197.595	147.197	133.031	123.805	243.659	176.408	121.672	182.482	267.399
ENSSSCG00000016942	185.896	-0.187005	0.143007	-1.30766	0.190989	0.545005	0.452805	142.53	160.41	196.873	157.161	203.43	183.524	195.086	226.56	155.816	164.547	223.15	221.659
ENSSSCG00000022300	487.302	0.197231	0.150864	1.30735	0.191094	0.545005	0.440822	474.856	591.227	398.882	621.777	466.401	570.964	430.503	532.202	439.991	570.119	412.932	337.767
ENSSSCG00000030291	375.829	-0.13454	0.102902	-1.30746	0.191057	0.545005	0.50199	345.416	309.363	393.746	358.571	370.474	376.759	362.973	464.875	413.221	369.651	398.333	346.563
ENSSSCG00000000588	125.683	-0.217362	0.166429	-1.30604	0.19154	0.545657	0.616264	162.164	116.107	116.412	99.9421	94.2725	106.813	135.06	125.035	122.182	134.418	181.44	114.348
ENSSSCG00000012523	71.0818	-0.29217	0.223726	-1.30593	0.191576	0.545657	0.490469	50.9034	38.193	59.062	62.5592	112.465	65.0588	85.3503	72.6701	87.1746	57.939	77.164	84.4417
ENSSSCG00000017648	70.2221	-0.190645	0.146008	-1.30571	0.19165	0.545657	0.482941	64.7201	58.8172	70.1896	66.3738	54.5788	77.6822	65.654	79.0822	76.8784	77.6382	77.164	73.8865
ENSSSCG00000005022	1138.16	-0.116218	0.0891778	-1.30322	0.192501	0.547327	0.442261	1082.06	1051.83	1133.3	1035.28	1162.69	1089.49	1120.81	1230.05	1157.98	974.533	1340.99	1278.94
ENSSSCG00000007166	331.396	0.133858	0.102689	1.30352	0.192396	0.547327	0.677768	351.961	286.447	364.643	374.592	329.127	372.874	306.698	281.062	321.242	360.38	312.827	314.897
ENSSSCG00000008486	152.582	0.213369	0.163748	1.30303	0.192564	0.547327	0.547661	151.983	166.521	136.955	221.246	165.39	142.741	185.707	115.417	158.562	119.354	138.687	128.422
ENSSSCG00000030150	162.34	0.203039	0.155898	1.30239	0.192784	0.547641	0.679263	169.436	242.143	144.659	165.553	162.083	157.306	159.446	160.302	119.436	173.817	163.713	130.181
ENSSSCG00000017617	665.626	-0.160614	0.123413	-1.30144	0.193108	0.547657	0.669646	597.752	618.726	670.225	778.175	534.211	568.051	815.048	579.224	728.285	675.568	623.569	798.678
ENSSSCG00000021357	76.1899	-0.400804	0.307963	-1.30147	0.193098	0.547657	0.586261	87.263	77.9137	59.062	40.4346	100.888	29.1308	99.419	90.8377	37.7528	125.148	85.5061	80.9233
ENSSSCG00000027381	593.256	0.113902	0.0875215	1.30141	0.193117	0.547657	0.433057	556.302	656.919	626.57	614.148	658.254	594.269	620.9	546.095	620.518	498.275	584.987	541.834
ENSSSCG00000011553	96.2443	-0.305431	0.234787	-1.30088	0.193298	0.547684	0.798199	101.08	77.1498	95.0127	82.395	59.5405	100.987	85.3503	174.195	90.6066	133.26	99.0619	56.2945
ENSSSCG00000021696	69.8287	-0.483563	0.371758	-1.30075	0.193345	0.547684	0.547661	55.2666	79.4414	83.8851	48.8267	74.4257	7.76822	90.0398	53.4339	65.8957	64.8916	131.387	82.6825
ENSSSCG00000006488	71.9842	-0.266456	0.205085	-1.29925	0.193859	0.548162	0.527926	79.2639	69.5112	86.453	45.775	57.8866	49.5224	70.3436	72.6701	62.4637	89.226	69.8647	110.83
ENSSSCG00000008247	544.945	0.183661	0.14132	1.29961	0.193735	0.548162	0.542855	476.311	540.049	573.5	660.686	664.869	562.225	637.782	396.48	506.573	440.336	457.77	622.757
ENSSSCG00000008406	963.039	-0.173126	0.133255	-1.29921	0.193871	0.548162	0.639753	824.636	1057.18	996.35	840.734	841.837	871.982	1153.64	1273.86	909.498	800.717	1129.31	856.731
ENSSSCG00000009744	159.338	-0.189878	0.146175	-1.29898	0.193952	0.548162	0.600132	171.617	115.343	158.355	134.273	145.544	169.93	176.328	210.53	177.781	171.499	136.601	144.255
ENSSSCG00000015273	169.237	-0.272695	0.210264	-1.29692	0.19466	0.549854	0.459798	218.885	123.745	162.634	158.687	87.6569	165.075	136.936	257.551	169.544	222.486	165.798	161.847
ENSSSCG00000010955	119.034	-0.235267	0.181604	-1.29549	0.19515	0.550928	0.440402	88.7174	68.7474	130.108	113.675	129.004	126.234	105.046	123.967	135.224	125.148	113.661	168.883
ENSSSCG00000003629	179.425	-0.192139	0.148363	-1.29506	0.1953	0.55104	0.806134	210.886	166.521	178.898	109.86	163.736	174.785	172.576	206.255	181.213	202.786	204.38	181.198
ENSSSCG00000011669	244.403	0.234589	0.181345	1.29361	0.195801	0.552109	0.506804	233.429	347.556	284.182	252.525	289.433	180.611	259.802	230.835	230.635	154.118	286.758	182.957
ENSSSCG00000017907	71.5361	0.252898	0.195541	1.29332	0.195899	0.552109	0.677768	58.1754	73.3305	85.5971	101.468	67.81	80.5953	74.0953	61.9833	82.3697	63.7329	40.6675	68.6089
ENSSSCG00000010594	436.805	0.17391	0.134515	1.29286	0.196058	0.552154	0.396308	445.769	524.008	480.199	350.942	466.401	510.76	345.153	415.716	376.841	370.809	532.849	422.208
ENSSSCG00000011579	782.741	-0.290014	0.224358	-1.29264	0.196135	0.552154	0.485152	501.035	617.962	641.978	636.273	845.145	983.651	726.884	893.415	955.488	451.924	809.179	1329.96
ENSSSCG00000005593	146.293	-0.36208	0.280335	-1.2916	0.196496	0.55286	0.50762	175.98	62.6365	166.914	169.368	74.4257	116.523	102.233	247.933	117.377	200.469	166.841	154.81
ENSSSCG00000003520	507.78	0.126054	0.097622	1.29125	0.196617	0.55289	0.601745	460.313	591.227	493.039	515.732	544.134	572.906	490.529	506.554	420.085	457.718	515.122	526.001
ENSSSCG00000004340	101.97	-0.268092	0.207837	-1.28992	0.19708	0.553796	0.663358	112.715	97.0102	86.453	74.0029	76.0796	108.755	63.7782	103.662	165.426	114.719	108.447	112.589
ENSSSCG00000029402	236.779	-0.256941	0.199228	-1.28968	0.197161	0.553796	0.461586	186.888	159.647	228.544	184.626	256.355	279.656	278.561	258.62	240.245	139.054	310.742	318.416
ENSSSCG00000004830	75.8742	0.363606	0.282184	1.28854	0.197557	0.554245	0.746865	89.4446	111.523	59.062	85.4467	71.1179	95.1607	36.5787	79.0822	45.3033	123.989	75.0785	38.7024
ENSSSCG00000009940	157.769	-0.165967	0.128829	-1.28827	0.197652	0.554245	0.637544	175.98	140.55	135.243	152.583	160.429	131.089	175.39	163.508	190.137	140.212	185.611	142.495
ENSSSCG00000022453	334.388	-0.273245	0.212026	-1.28873	0.197491	0.554245	0.473322	351.234	265.823	267.919	215.143	350.628	367.048	260.74	578.155	295.158	261.884	440.043	358.877
ENSSSCG00000001819	414.168	0.243283	0.189304	1.28515	0.19874	0.554812	0.513521	453.768	631.712	331.261	462.328	400.245	413.658	366.725	241.521	502.455	421.796	311.784	432.764
ENSSSCG00000004516	128.113	0.239152	0.186104	1.28504	0.198779	0.554812	0.481975	151.983	144.369	135.243	145.717	122.389	133.031	97.5432	122.898	119.436	190.04	99.0619	75.6457
ENSSSCG00000006193	171.071	0.182594	0.141945	1.28638	0.198312	0.554812	0.604614	210.158	204.714	150.651	150.295	198.468	176.727	181.955	187.019	144.833	146.006	131.387	170.643
ENSSSCG00000006830	86.3977	0.313389	0.244109	1.28381	0.199209	0.554812	0.586261	72.7192	94.7186	78.7493	132.748	62.8483	131.089	45.9578	73.7388	67.955	115.878	91.7626	68.6089
ENSSSCG00000009061	293.899	0.169604	0.132053	1.28437	0.199014	0.554812	0.630332	236.337	357.486	277.334	319.662	353.935	323.352	280.437	268.238	242.991	244.502	335.768	286.75
ENSSSCG00000009408	79.6102	-0.341138	0.265774	-1.28357	0.199294	0.554812	0.59922	104.716	44.3039	102.716	69.4254	36.3859	63.1168	79.7228	111.143	122.182	91.5436	66.7364	63.3313
ENSSSCG00000010476	349.569	-0.347909	0.270409	-1.2866	0.198233	0.554812	0.547661	501.035	316.238	309.005	289.908	176.968	250.525	321.705	619.833	315.064	581.707	241.92	270.917
ENSSSCG00000011731	288.966	-0.192599	0.15002	-1.28382	0.199205	0.554812	0.500739	261.789	288.739	278.19	251.763	269.586	268.004	237.292	454.188	298.59	250.296	306.571	302.583
ENSSSCG00000014632	80.9095	-0.320528	0.249331	-1.28555	0.198601	0.554812	0.517253	88.7174	64.9281	95.0127	77.8175	38.0398	65.0588	65.654	70.5328	108.453	148.324	65.6937	82.6825
ENSSSCG00000015755	75.4009	0.292451	0.227573	1.28509	0.198761	0.554812	0.469093	63.9929	109.232	65.9097	99.9421	84.3491	76.7112	89.1019	40.6098	88.5474	49.8275	80.2923	56.2945
ENSSSCG00000021746	77.9369	0.278504	0.216801	1.2846	0.198931	0.554812	0.527629	65.4473	96.2463	77.8933	122.83	79.3874	69.914	57.2128	63.052	61.7773	60.2565	112.618	68.6089
ENSSSCG00000025344	84.1603	0.240222	0.186854	1.28562	0.198577	0.554812	0.640945	103.988	89.3716	81.3172	103.757	74.4257	92.2476	57.2128	89.769	70.0142	117.037	65.6937	65.0905
ENSSSCG00000030325	88.1377	0.343217	0.266747	1.28668	0.198206	0.554812	0.433513	71.2648	156.591	115.556	64.8479	76.0796	103.9	63.7782	105.799	41.8712	81.1146	67.7792	109.071
ENSSSCG00000006069	129.876	-0.33137	0.25824	-1.28319	0.199427	0.554873	0.637675	157.073	100.829	135.243	64.085	155.467	77.6822	179.142	79.0822	140.715	120.513	142.858	205.827
ENSSSCG00000008831	143.772	0.157751	0.122984	1.2827	0.199598	0.555043	0.445802	139.621	152.008	148.083	161.738	165.39	144.683	160.383	118.623	147.579	120.513	118.874	147.773
ENSSSCG00000016516	157.933	0.2485	0.193852	1.2819	0.199876	0.555508	0.5985	113.442	148.953	211.425	184.626	180.275	187.408	152.88	135.722	88.5474	143.689	151.2	197.031
ENSSSCG00000000900	215.85	0.143567	0.112166	1.27995	0.200563	0.5565	0.488038	214.522	227.63	219.984	199.121	234.854	266.061	207.279	190.225	190.823	225.962	232.535	181.198
ENSSSCG00000004130	68.9963	0.234171	0.182955	1.27994	0.200567	0.5565	0.848733	63.2657	74.0944	70.1896	57.9817	77.7335	104.871	57.2128	68.3954	71.387	49.8275	57.3516	75.6457
ENSSSCG00000025966	871.117	0.111413	0.0870117	1.28044	0.200391	0.5565	0.717181	831.908	882.258	837.139	870.488	990.688	1020.55	854.44	750.212	903.321	792.605	833.163	886.638
ENSSSCG00000007509	147.511	0.205543	0.1607	1.27905	0.20088	0.556794	0.711796	147.62	187.146	177.186	122.067	132.312	183.524	165.073	107.937	153.757	140.212	145.986	107.311
ENSSSCG00000008404	198.245	-0.156328	0.12228	-1.27844	0.201094	0.556794	0.540569	175.253	202.423	208.001	159.45	203.43	178.669	211.969	240.453	190.137	176.134	237.749	195.271
ENSSSCG00000008549	318.938	-0.246447	0.192782	-1.27838	0.201117	0.556794	0.459743	205.795	248.254	286.75	311.27	362.205	336.946	269.182	401.823	280.743	238.709	459.856	425.727
ENSSSCG00000022612	285.058	-0.213896	0.167251	-1.27889	0.200934	0.556794	0.442261	214.522	202.423	275.623	283.042	299.357	307.816	230.727	362.282	249.855	260.725	342.024	392.302
ENSSSCG00000002276	126.724	-0.240678	0.188533	-1.27658	0.201751	0.557932	0.886145	130.167	121.454	157.499	93.8388	87.6569	106.813	127.556	165.645	157.189	165.705	120.96	86.2009
ENSSSCG00000010606	1078.74	-0.16638	0.130325	-1.27666	0.201723	0.557932	0.494616	832.635	918.159	1183.81	968.904	1094.88	1103.09	1102.99	1181.96	1144.94	829.686	1357.67	1226.16
ENSSSCG00000006752	4414.52	0.201401	0.15798	1.27485	0.202361	0.558079	0.665698	3603.96	4515.94	4502.41	5484.61	5499.23	4727.93	5091	2948.48	4316.17	3117.12	4296.16	4871.23
ENSSSCG00000006903	207.415	0.145831	0.114369	1.2751	0.202275	0.558079	0.607255	208.704	204.714	257.647	187.678	248.086	201.003	197.9	184.881	179.84	208.58	197.081	212.863
ENSSSCG00000011452	73.4863	0.311025	0.243968	1.27486	0.202359	0.558079	0.650142	64.7201	66.4558	59.9179	75.5288	77.7335	145.654	50.6474	65.1894	93.3523	70.6855	52.1379	59.8129
ENSSSCG00000023391	216.106	0.188297	0.147642	1.27536	0.20218	0.558079	0.817698	183.98	241.38	213.137	274.65	236.508	229.162	236.355	152.821	161.307	212.057	217.936	233.974
ENSSSCG00000027211	155.342	0.153758	0.120606	1.27488	0.202352	0.558079	0.682003	160.709	171.868	139.523	144.191	186.891	179.64	139.749	126.104	144.833	161.07	151.2	158.328
ENSSSCG00000029593	176.284	0.190157	0.149201	1.2745	0.202485	0.558114	0.538595	196.342	226.102	172.906	157.161	186.891	189.35	153.818	194.499	144.147	203.945	174.14	116.107
ENSSSCG00000021374	81.2295	0.208615	0.163727	1.27416	0.202605	0.558139	0.603623	77.0823	93.1909	89.8769	83.1579	110.812	71.856	102.233	66.2581	73.4463	68.368	69.8647	68.6089
ENSSSCG00000005743	69.3976	0.299889	0.235696	1.27235	0.203247	0.559587	0.656154	107.624	56.5256	68.4776	81.6321	69.464	76.7112	40.3303	84.4256	76.8784	82.2733	47.9668	40.4616
ENSSSCG00000011801	67.4898	-1.5809	1.2431	-1.27174	0.203466	0.559587	NA	0	10.694	68.4776	9.91792	79.3874	34.957	482.088	6.41207	37.7528	2.31756	47.9668	29.9064
ENSSSCG00000026354	252.117	-0.134018	0.105359	-1.27201	0.203371	0.559587	0.735036	227.611	229.922	250.799	203.699	272.894	260.235	283.25	263.964	232.008	253.773	276.331	270.917
ENSSSCG00000006061	219.12	0.236725	0.186297	1.27069	0.20384	0.559694	0.476479	186.888	229.922	274.767	267.021	261.317	204.887	299.195	146.409	192.196	151.8	240.877	174.161
ENSSSCG00000015888	156.435	0.1582	0.124482	1.27086	0.203777	0.559694	0.636874	158.528	200.131	176.33	141.903	145.544	164.104	139.749	135.722	157.189	144.847	140.772	172.402
ENSSSCG00000017779	132.228	-0.195172	0.153567	-1.27092	0.203756	0.559694	0.498569	140.348	129.092	148.939	106.045	99.2342	116.523	125.681	174.195	159.934	139.054	143.9	103.793
ENSSSCG00000004221	148.817	0.354193	0.278967	1.26966	0.204207	0.560395	0.555908	177.435	164.23	56.4941	132.748	246.432	226.249	161.321	115.417	133.851	79.9558	143.9	147.773
ENSSSCG00000006860	99.4978	0.175701	0.138584	1.26783	0.20486	0.56167	0.442261	113.442	121.454	96.7247	102.231	97.5803	101.958	105.046	88.7003	91.2931	114.719	83.4206	77.4049
ENSSSCG00000024644	560.209	-0.37149	0.293078	-1.26755	0.20496	0.56167	0.508109	431.952	402.554	389.467	656.871	552.404	495.224	852.565	411.441	349.385	359.222	521.379	1300.05
ENSSSCG00000026618	401.033	-0.217767	0.17182	-1.26741	0.205008	0.56167	0.542855	291.604	335.334	410.866	392.139	370.474	420.455	423.938	385.793	358.308	329.093	417.103	677.293
ENSSSCG00000013893	213.728	0.262217	0.207022	1.26661	0.205293	0.562145	0.487491	230.52	246.727	201.153	241.082	253.047	225.278	107.86	203.049	179.154	329.093	159.542	188.235
ENSSSCG00000009230	694.789	-0.165909	0.131134	-1.26518	0.205806	0.562932	0.757538	826.817	639.35	713.023	562.27	559.019	627.284	710.002	803.646	705.634	911.959	671.536	606.925
ENSSSCG00000030089	139.561	0.215121	0.169994	1.26546	0.205707	0.562932	0.474927	114.896	189.437	126.684	151.058	188.545	129.147	131.308	97.2497	128.359	114.719	139.729	163.606
ENSSSCG00000006098	129.457	-0.223897	0.177359	-1.26239	0.206808	0.563035	0.794359	105.443	129.856	123.26	117.489	125.697	114.581	149.128	122.898	101.589	110.084	212.722	140.736
ENSSSCG00000008484	121.398	0.20707	0.164007	1.26257	0.206744	0.563035	0.49003	122.895	142.078	105.284	148.769	114.119	149.538	122.867	134.653	107.767	107.766	132.43	68.6089
ENSSSCG00000008833	516.021	0.229373	0.181385	1.26457	0.206027	0.563035	0.581196	381.776	565.256	563.229	656.871	618.56	556.399	662.168	307.779	473.626	406.732	436.915	562.945
ENSSSCG00000014255	117.047	0.193021	0.152917	1.26226	0.206854	0.563035	0.540465	126.531	132.912	136.099	91.55	107.504	152.451	98.4811	94.0437	104.335	108.925	130.345	121.385
ENSSSCG00000022616	175.298	0.144623	0.114519	1.26287	0.206636	0.563035	0.500455	174.526	194.02	175.474	167.842	211.7	179.64	158.508	145.34	164.739	165.705	158.499	207.586
ENSSSCG00000027791	262.881	0.140164	0.110879	1.26412	0.206187	0.563035	0.543453	279.242	262.004	305.581	288.383	253.047	268.004	226.037	231.903	283.489	282.742	270.074	204.067
ENSSSCG00000028201	445.327	-0.301649	0.238845	-1.26295	0.206608	0.563035	0.474245	343.235	313.946	417.714	357.808	476.324	483.572	424.875	425.334	389.883	241.026	671.536	798.678
ENSSSCG00000029074	3102.11	-0.268159	0.212313	-1.26304	0.206577	0.563035	0.487491	3380.72	2799.55	3684.95	2469.56	2227.81	2323.67	3202.04	5158.51	2381.17	4554	2527.64	2515.66
ENSSSCG00000030243	142.331	0.195828	0.155051	1.263	0.206591	0.563035	0.588481	181.071	136.731	135.243	170.893	112.465	175.756	135.06	148.546	152.384	144.847	114.703	100.274
ENSSSCG00000002296	122.151	0.19406	0.154019	1.25997	0.207679	0.563437	0.685768	130.167	112.287	132.675	143.428	163.736	102.929	145.377	103.662	103.649	96.1787	126.174	105.552
ENSSSCG00000002799	898.885	0.0978644	0.0776887	1.2597	0.207778	0.563437	0.484253	955.53	1021.28	998.918	855.993	835.221	905.968	874.137	838.912	865.568	928.182	880.087	826.825
ENSSSCG00000008096	283.614	-0.206625	0.164032	-1.25967	0.207789	0.563437	0.538595	267.607	225.339	344.956	250.237	272.894	219.452	357.346	255.414	329.479	200.469	338.896	341.285
ENSSSCG00000010435	98.3719	0.196787	0.156034	1.26118	0.207244	0.563437	0.482216	95.2621	107.704	96.7247	125.118	102.542	99.0448	98.4811	67.3267	80.9968	99.655	84.4633	123.144
ENSSSCG00000011661	200.032	0.158432	0.125607	1.26134	0.207187	0.563437	0.540569	204.341	219.228	216.561	206.75	239.816	179.64	206.341	180.607	166.112	150.641	226.278	204.067
ENSSSCG00000013383	161.962	-0.233936	0.185627	-1.26025	0.20758	0.563437	0.451369	109.079	150.48	153.219	151.82	157.121	170.901	173.514	224.422	152.384	99.655	184.568	216.382
ENSSSCG00000014240	205.451	0.176263	0.139868	1.26021	0.207594	0.563437	0.474927	210.158	258.185	234.536	168.605	254.701	182.553	202.59	204.118	160.621	176.134	217.936	195.271
ENSSSCG00000010494	2685.04	0.17416	0.138318	1.25912	0.207986	0.563665	0.82436	2537.9	2287.76	2295.71	3620.04	3322.69	3018.92	2188.16	2182.24	2663.29	2483.26	2888.44	2732.04
ENSSSCG00000014409	391.291	0.150293	0.119449	1.25822	0.208311	0.564241	0.692097	350.507	428.525	454.52	367.726	411.822	461.238	432.379	380.449	370.664	310.553	413.975	313.138
ENSSSCG00000022112	898.544	-0.196807	0.156493	-1.25761	0.208533	0.564538	0.633745	1055.16	798.233	838.851	666.026	772.373	892.374	690.305	1144.55	871.059	1246.85	972.892	833.862
ENSSSCG00000020698	77.5987	-0.330618	0.26297	-1.25724	0.208665	0.564591	0.453	51.6306	76.386	70.1896	76.2917	59.5405	74.7691	60.0266	75.8762	67.2686	49.8275	96.9764	172.402
ENSSSCG00000002002	85.9694	-0.218912	0.174309	-1.25589	0.209157	0.565615	0.48139	96.7165	74.8582	69.3336	88.4983	72.7718	71.856	80.6607	110.074	83.7425	118.196	64.6509	100.274
ENSSSCG00000002838	179.872	0.227001	0.180931	1.25463	0.209612	0.56586	0.69355	209.431	215.408	172.906	228.112	155.467	182.553	135.998	170.989	194.942	243.344	126.174	123.144
ENSSSCG00000006927	388.495	0.119703	0.0954677	1.25386	0.209894	0.56586	0.549685	402.137	415.54	404.018	394.428	405.206	411.716	385.483	319.535	403.611	392.826	416.06	311.379
ENSSSCG00000007830	815.157	-0.200296	0.159798	-1.25343	0.210048	0.56586	0.498569	643.565	608.796	804.612	727.823	886.492	881.693	723.132	1044.1	820.265	597.93	1007.3	1036.17
ENSSSCG00000010514	97.3374	0.215731	0.171861	1.25527	0.209382	0.56586	0.746865	102.534	106.94	77.8933	123.593	87.6569	129.147	102.233	72.6701	94.7251	114.719	80.2923	75.6457
ENSSSCG00000017783	177.812	-0.280013	0.223245	-1.25429	0.209738	0.56586	0.456206	198.523	101.593	152.363	156.398	125.697	228.191	151.942	262.895	175.722	271.154	143.9	165.365
ENSSSCG00000022656	100.092	-0.219465	0.175112	-1.25328	0.210102	0.56586	0.469093	74.9008	89.3716	95.0127	86.2096	124.043	88.3635	110.674	128.241	87.861	75.3207	135.558	105.552
ENSSSCG00000025355	195.057	-0.187672	0.149669	-1.25391	0.209873	0.56586	0.485213	175.98	139.022	213.137	147.243	241.47	181.582	187.583	221.216	204.551	176.134	234.62	218.141
ENSSSCG00000029151	85.4253	-0.323174	0.257889	-1.25315	0.210151	0.56586	0.55788	115.624	47.3593	106.996	61.0333	46.3093	76.7112	66.592	103.662	110.513	133.26	76.1213	80.9233
ENSSSCG00000000167	113.109	0.171636	0.137012	1.25271	0.210312	0.565989	0.741432	106.17	126.037	126.684	128.933	90.9647	135.944	90.9777	100.456	113.945	103.131	107.404	126.663
ENSSSCG00000002143	82.5081	-0.201732	0.161566	-1.24861	0.211809	0.56603	0.520625	92.3534	65.6919	82.1732	61.7963	90.9647	67.0009	95.6673	84.4256	70.0142	90.3848	87.5916	102.034
ENSSSCG00000004207	281.269	-0.190287	0.152369	-1.24885	0.211718	0.56603	0.997883	302.512	333.807	265.351	202.936	246.432	224.307	399.552	282.131	272.506	287.377	262.775	295.546
ENSSSCG00000004595	274.487	0.136809	0.109656	1.24762	0.212169	0.56603	0.460249	261.789	284.92	304.726	267.784	299.357	305.874	241.982	270.376	236.126	225.962	316.998	277.954
ENSSSCG00000004875	874.454	0.234735	0.188205	1.24723	0.212314	0.56603	0.469093	691.56	990.726	1129.03	1004	993.996	862.272	1043.9	455.257	777.707	677.886	841.505	1025.61
ENSSSCG00000005343	286.621	-0.172837	0.138313	-1.24961	0.211443	0.56603	0.832599	304.693	292.558	285.038	222.772	291.087	224.307	372.352	270.376	342.521	247.979	320.126	265.639
ENSSSCG00000006539	126.611	0.254295	0.203889	1.24722	0.212316	0.56603	0.677406	152.71	154.3	117.268	141.903	89.3108	170.901	103.171	125.035	141.401	161.07	81.335	80.9233
ENSSSCG00000009241	158.843	0.169603	0.135998	1.2471	0.21236	0.56603	0.423089	146.166	151.244	174.618	201.41	172.006	164.104	172.576	112.211	151.697	168.023	140.772	151.291
ENSSSCG00000010866	172.003	0.18698	0.14959	1.24994	0.21132	0.56603	0.451369	130.895	207.77	200.297	189.966	211.7	159.248	150.066	151.752	164.053	129.783	190.825	177.679
ENSSSCG00000011027	1563.68	0.178627	0.143172	1.24764	0.212163	0.56603	0.830559	1276.95	1517.02	1699.96	1760.05	1811.02	1895.45	1539.12	1352.95	1301.44	1086.94	1644.43	1878.83
ENSSSCG00000012425	102.149	0.204437	0.163416	1.25102	0.210926	0.56603	0.516847	87.9902	131.384	86.453	95.3646	133.966	120.407	90.9777	88.7003	81.6833	91.5436	95.9336	121.385
ENSSSCG00000013054	321.179	0.186483	0.149015	1.25144	0.210774	0.56603	0.54947	357.051	410.956	274.767	356.282	358.897	293.25	325.456	333.428	234.067	385.874	269.031	255.084
ENSSSCG00000015743	317.482	0.170054	0.136178	1.24876	0.211752	0.56603	0.589422	279.969	323.113	338.108	328.054	360.551	392.295	305.76	238.315	362.427	252.614	357.666	270.917
ENSSSCG00000015836	710.855	0.19185	0.153306	1.25142	0.210781	0.56603	0.775333	516.306	802.052	695.904	906.345	785.604	841.881	541.177	719.22	617.773	562.008	843.59	698.403
ENSSSCG00000016434	177.13	0.196342	0.156783	1.25232	0.210454	0.56603	0.592948	156.346	200.131	175.474	157.924	271.24	177.698	196.962	147.478	140.028	149.483	180.397	172.402
ENSSSCG00000019944	113.646	-0.385636	0.309124	-1.24751	0.21221	0.56603	0.628248	90.899	58.0533	78.7493	101.468	180.275	85.4504	226.037	98.3184	83.7425	101.973	186.654	72.1273
ENSSSCG00000020711	104.975	0.182858	0.146182	1.25089	0.210975	0.56603	0.422156	109.806	111.523	101.86	98.4163	132.312	117.494	107.86	71.6014	102.276	83.4321	110.532	112.589
ENSSSCG00000021966	93.014	0.201719	0.16142	1.24966	0.211425	0.56603	0.586261	93.0806	100.829	81.3172	109.097	112.465	103.9	82.5365	119.692	91.2931	74.1619	84.4633	63.3313
ENSSSCG00000022486	225.716	-0.134622	0.107679	-1.25021	0.211222	0.56603	0.869389	244.336	209.298	225.12	209.039	211.7	188.379	222.286	239.384	204.551	258.408	258.604	237.492
ENSSSCG00000004120	285.121	0.155372	0.12473	1.24567	0.212886	0.566827	0.621061	239.246	327.696	314.141	245.659	370.474	308.787	270.119	262.895	245.736	261.884	295.1	279.713
ENSSSCG00000011085	316.73	-0.132244	0.10615	-1.24582	0.21283	0.566827	0.963746	301.057	273.462	341.532	339.498	292.741	268.004	345.153	321.672	369.977	310.553	350.366	286.75
ENSSSCG00000002723	194.742	0.197323	0.158506	1.2449	0.213169	0.566981	0.664008	170.89	281.1	165.202	240.319	183.583	207.8	189.459	175.263	180.527	207.422	198.124	137.218
ENSSSCG00000030396	1908.27	0.166072	0.133372	1.24518	0.213067	0.566981	0.474925	2033.23	2016.59	2066.31	1946.2	2193.08	1851.75	2031.52	1158.45	1909.6	1743.96	1798.76	2149.74
ENSSSCG00000009851	1663.74	0.240655	0.193505	1.24367	0.213623	0.567584	0.528642	1254.41	2053.25	1640.9	2030.12	2006.19	1825.53	1688.25	1061.2	1352.24	1083.46	1650.68	2318.63
ENSSSCG00000030065	240.185	0.156418	0.125762	1.24376	0.21359	0.567584	0.589892	270.515	232.977	262.783	215.143	258.009	282.569	206.341	198.774	273.879	265.36	201.252	214.623
ENSSSCG00000023991	189.219	-0.252168	0.202852	-1.24311	0.213827	0.567825	0.600073	258.88	178.743	171.194	129.696	155.467	138.857	151.004	258.62	142.774	234.073	208.551	242.77
ENSSSCG00000012396	232.428	-0.151089	0.121605	-1.24245	0.21407	0.567939	0.516847	234.883	197.076	227.688	249.474	195.161	216.539	195.086	268.238	282.803	263.043	230.449	228.696
ENSSSCG00000014088	223.845	-0.206592	0.166308	-1.24222	0.214154	0.567939	0.593825	251.608	192.493	155.787	144.954	249.739	255.38	257.927	222.285	212.788	263.043	269.031	211.104
ENSSSCG00000026914	217.718	0.240539	0.193659	1.24207	0.21421	0.567939	0.671694	219.612	248.254	197.729	264.732	324.165	161.191	253.237	148.546	166.112	154.118	235.663	239.251
ENSSSCG00000001409	572.857	0.202018	0.162831	1.24067	0.214729	0.568336	0.719843	669.744	637.059	529.846	616.437	550.75	675.835	465.206	626.245	624.637	702.22	419.188	357.118
ENSSSCG00000004140	113.722	0.182202	0.146862	1.24063	0.214743	0.568336	0.620105	119.987	100.066	114.7	143.428	105.85	142.741	124.743	107.937	106.394	92.7024	119.917	86.2009
ENSSSCG00000007675	87.2463	-0.335778	0.270693	-1.24044	0.214813	0.568336	0.589422	119.987	70.2751	83.8851	47.3008	46.3093	94.1896	54.3991	113.28	134.537	123.989	76.1213	82.6825
ENSSSCG00000008359	567.85	0.191325	0.15423	1.24052	0.214784	0.568336	0.542384	445.041	721.083	573.5	600.416	704.563	587.471	631.217	450.982	481.863	405.573	542.234	670.256
ENSSSCG00000003229	242.901	0.203196	0.163956	1.23934	0.215221	0.568814	0.51631	225.43	306.308	248.231	301.352	228.239	246.641	270.119	152.821	228.576	232.915	180.397	293.787
ENSSSCG00000004802	158.944	0.15974	0.128869	1.23956	0.215139	0.568814	0.635021	159.255	176.452	169.482	170.13	191.853	143.712	144.439	156.027	144.147	156.435	184.568	110.83
ENSSSCG00000004121	307.93	0.190785	0.15404	1.23854	0.215515	0.569009	0.538595	305.421	354.431	300.446	324.24	368.821	312.671	323.581	230.835	216.22	238.709	322.212	397.58
ENSSSCG00000005126	241.246	0.176963	0.142882	1.23852	0.215522	0.569009	0.647219	207.25	303.252	250.799	222.009	256.355	295.192	252.299	207.324	215.534	170.341	241.92	272.676
ENSSSCG00000026677	119.441	-0.255218	0.206161	-1.23795	0.215733	0.569266	0.494616	88.7174	74.8582	125.828	139.614	104.196	120.407	174.452	95.1124	148.952	89.226	118.874	153.051
ENSSSCG00000009125	446.871	0.220174	0.177986	1.23703	0.216076	0.569756	0.642997	510.489	455.26	352.66	604.993	307.626	652.53	381.731	443.501	415.967	487.846	396.248	353.6
ENSSSCG00000010625	1038.63	-0.207489	0.167757	-1.23684	0.216146	0.569756	0.522736	757.734	861.634	1026.31	933.047	1182.54	1025.4	1190.21	1076.16	978.826	705.697	1501.57	1224.4
ENSSSCG00000005917	84.6695	-0.164671	0.1332	-1.23627	0.216359	0.570017	0.43843	85.8087	74.8582	73.6135	84.6838	84.3491	76.7112	79.7228	92.975	97.4708	82.2733	93.8481	89.7193
ENSSSCG00000012902	66.7633	0.332738	0.269227	1.2359	0.216495	0.570077	0.588481	45.8131	68.7474	64.1978	131.222	59.5405	75.7401	44.082	51.2966	78.2512	68.368	36.4965	77.4049
ENSSSCG00000010529	999.157	0.234973	0.19046	1.23371	0.21731	0.571922	0.681802	1087.15	1038.85	1234.31	1095.55	974.149	1052.59	1082.35	592.048	1255.45	1088.09	546.405	942.932
ENSSSCG00000001402	66.8169	-0.254057	0.206227	-1.23193	0.217976	0.572861	0.469093	70.5376	37.4291	62.4858	61.7963	76.0796	59.2327	56.2749	65.1894	88.5474	53.3039	91.7626	79.1641
ENSSSCG00000003691	413.654	0.144837	0.117578	1.23184	0.21801	0.572861	0.737745	325.782	478.176	418.57	490.556	451.516	440.846	381.731	364.419	374.782	361.539	443.172	432.764
ENSSSCG00000010915	101.426	-0.252089	0.204645	-1.23184	0.218009	0.572861	0.469093	125.804	74.8582	94.1568	93.8388	71.1179	95.1607	74.0953	132.516	118.75	150.641	110.532	75.6457
ENSSSCG00000015422	85.3172	-0.637946	0.518098	-1.23132	0.218202	0.573065	0.489592	21.0886	33.6098	66.7657	98.4163	89.3108	91.2766	95.6673	66.2581	82.3697	22.0168	151.2	205.827
ENSSSCG00000008877	754.309	0.209071	0.16991	1.23048	0.218516	0.573591	0.56905	621.022	813.51	826.868	942.965	898.07	750.604	866.633	481.974	744.759	500.593	721.588	883.119
ENSSSCG00000000572	165.068	0.19764	0.16076	1.22941	0.218917	0.57366	0.558033	139.621	184.854	182.322	214.38	168.698	164.104	166.011	141.066	125.614	115.878	168.927	209.345
ENSSSCG00000001231	161.954	-0.361499	0.294275	-1.22844	0.219282	0.57366	0.533634	134.531	190.965	177.186	115.963	176.968	56.3196	90.9777	199.843	310.259	148.324	162.67	179.439
ENSSSCG00000008499	487.274	-0.119714	0.0974618	-1.22832	0.219327	0.57366	0.811483	466.13	457.552	417.714	447.069	547.442	469.006	497.095	463.806	534.716	449.606	507.823	589.333
ENSSSCG00000009545	6310.81	0.14295	0.11628	1.22936	0.218938	0.57366	0.89862	6820.33	6660.85	6143.3	5964.48	6929.86	7223.47	5278.59	4620.96	7310.99	6819.42	6055.29	5902.12
ENSSSCG00000011366	79.2232	0.295157	0.240302	1.22827	0.219344	0.57366	0.530864	69.8104	70.2751	89.8769	109.86	110.812	73.7981	107.86	40.6098	75.5055	47.51	61.5227	93.2377
ENSSSCG00000024263	437.096	-0.307819	0.250469	-1.22897	0.219083	0.57366	0.498569	309.784	397.971	273.911	463.853	520.98	376.759	395.8	413.578	313.691	289.695	764.341	724.791
ENSSSCG00000026733	166.845	0.155543	0.126631	1.22831	0.219329	0.57366	0.729732	168.709	191.729	155.787	157.161	178.622	205.858	136.936	162.439	175.036	184.246	150.157	135.459
ENSSSCG00000021292	325.551	-0.144551	0.117817	-1.22692	0.219853	0.574584	0.554937	275.606	314.71	349.236	270.835	299.357	345.686	394.862	366.557	276.625	327.935	359.751	325.452
ENSSSCG00000022795	99.9032	-0.338519	0.275954	-1.22672	0.219926	0.574584	0.48583	73.4464	58.0533	77.0373	135.799	90.9647	93.2186	99.419	61.9833	118.75	61.4153	161.627	167.124
ENSSSCG00000011743	174.511	-0.225684	0.184036	-1.22631	0.220084	0.574695	0.726841	183.252	155.827	229.4	99.1792	125.697	169.93	195.086	198.774	189.45	194.675	147.029	205.827
ENSSSCG00000020962	130.918	0.18465	0.150664	1.22557	0.220359	0.575115	0.76392	138.894	112.287	120.692	173.182	145.544	144.683	126.619	100.456	140.715	108.925	109.489	149.532
ENSSSCG00000005453	572.836	0.244906	0.199947	1.22485	0.22063	0.575523	0.488038	466.13	594.283	460.512	851.415	721.102	633.11	722.194	441.364	363.113	462.353	472.369	686.089
ENSSSCG00000008038	132.794	0.195327	0.159698	1.22311	0.221289	0.57691	0.819295	133.076	139.786	161.778	131.985	122.389	160.219	88.164	95.1124	148.265	148.324	127.216	137.218
ENSSSCG00000022099	94.2657	0.211977	0.173349	1.22283	0.221393	0.57691	0.611886	85.0815	93.9547	101.86	90.0242	120.735	118.465	100.357	66.2581	109.826	63.7329	82.3778	98.5153
ENSSSCG00000010928	312.495	-0.122154	0.100027	-1.2212	0.222009	0.577889	0.829621	313.42	292.558	338.108	294.486	282.818	277.714	346.091	316.329	365.172	336.046	318.041	269.158
ENSSSCG00000015015	72.7347	-0.320477	0.262487	-1.22093	0.222114	0.577889	0.636874	42.1771	73.3305	83.0291	45.0121	66.1561	78.6532	107.86	49.1592	95.4115	44.0336	77.164	110.83
ENSSSCG00000029839	178.005	-0.632748	0.518238	-1.22096	0.222101	0.577889	0.493664	48.7219	45.0677	118.124	132.748	213.354	279.656	139.749	131.447	128.359	140.212	311.784	446.837
ENSSSCG00000002965	969.102	0.16881	0.138337	1.22029	0.222357	0.57792	0.887437	936.623	975.449	881.65	1332.82	922.878	1106	829.117	904.102	1173.77	967.581	737.229	862.009
ENSSSCG00000008132	132.39	0.194933	0.159723	1.22044	0.222296	0.57792	0.636874	128.713	149.716	133.531	128.17	150.505	159.248	89.1019	121.829	135.224	173.817	116.789	102.034
ENSSSCG00000021393	266.968	0.131412	0.107808	1.21895	0.222864	0.578938	0.658376	257.426	266.587	278.19	296.012	286.125	289.366	223.224	278.925	258.092	206.263	278.416	284.991
ENSSSCG00000009804	123.985	-0.177471	0.145723	-1.21787	0.223274	0.579703	0.712306	112.715	140.55	118.98	106.045	114.119	104.871	151.942	96.181	119.436	154.118	138.687	130.181
ENSSSCG00000000753	1502.59	0.0967799	0.079497	1.2174	0.223451	0.579861	0.847064	1607.09	1599.52	1390.1	1577.71	1427.32	1712.89	1377.8	1474.78	1368.71	1521.48	1589.16	1384.49
ENSSSCG00000000891	88.6272	-0.194428	0.159834	-1.21644	0.223818	0.580513	0.538595	74.9008	95.4824	89.8769	72.4771	92.6186	72.827	96.6052	96.181	97.4708	67.2092	119.917	87.9601
ENSSSCG00000012746	139.269	0.196291	0.161514	1.21532	0.224245	0.581058	0.445766	126.531	187.146	139.523	164.79	115.773	156.335	157.57	91.9063	125.614	122.831	145.986	137.218
ENSSSCG00000013597	137.009	-0.163353	0.13445	-1.21497	0.224376	0.581058	0.629886	113.442	121.454	111.276	159.45	142.236	131.089	147.253	137.859	159.248	125.148	163.713	131.94
ENSSSCG00000017104	242.045	0.186815	0.15376	1.21498	0.224374	0.581058	0.741432	189.797	252.837	254.223	311.27	264.625	269.946	185.707	181.675	220.339	230.597	235.663	307.86
ENSSSCG00000003983	73.637	-0.232614	0.191673	-1.2136	0.224901	0.582118	0.650431	82.8999	82.4968	59.062	58.7446	59.5405	63.1168	90.0398	101.524	72.7599	97.3375	56.3089	59.8129
ENSSSCG00000003790	179.428	0.15754	0.130063	1.21126	0.225796	0.584132	0.69916	176.708	206.242	204.577	168.605	190.199	187.408	166.949	179.538	159.934	121.672	196.038	195.271
ENSSSCG00000015827	110.421	-0.237205	0.196259	-1.20863	0.226805	0.586438	0.493664	111.26	67.9835	101.005	113.675	112.465	100.987	119.115	149.615	102.276	69.5268	124.088	153.051
ENSSSCG00000005003	208.041	-0.299959	0.248291	-1.2081	0.22701	0.586666	0.516847	119.987	153.536	153.219	330.343	215.007	145.654	166.949	312.054	177.095	202.786	213.765	306.101
ENSSSCG00000009903	139.413	0.222453	0.184262	1.20726	0.227332	0.586895	0.60793	117.078	163.466	123.26	185.389	160.429	152.451	179.142	94.0437	127.673	93.8611	145.986	130.181
ENSSSCG00000011997	189.94	0.172001	0.142437	1.20756	0.227217	0.586895	0.642893	137.439	202.423	208.001	188.44	249.739	223.336	178.204	173.126	173.663	164.547	171.012	209.345
ENSSSCG00000009391	68.1383	0.205496	0.170261	1.20695	0.227452	0.586902	0.546155	60.3569	71.0389	71.0456	93.0758	62.8483	77.6822	78.7849	55.5713	61.0908	59.0978	53.1806	73.8865
ENSSSCG00000001810	202.465	0.131806	0.109452	1.20423	0.228499	0.586936	0.59666	207.25	200.895	250.799	225.823	203.43	178.669	186.645	193.431	181.213	194.675	199.167	207.586
ENSSSCG00000002377	78.6189	-0.203373	0.168889	-1.20418	0.22852	0.586936	0.762577	79.9911	64.9281	67.6217	70.9513	89.3108	66.0299	103.171	64.1207	83.7425	68.368	76.1213	109.071
ENSSSCG00000005462	156.11	0.257787	0.214054	1.20431	0.22847	0.586936	0.47889	166.527	145.133	136.955	183.1	221.623	167.017	206.341	104.73	110.513	85.7497	162.67	182.957
ENSSSCG00000009477	135.862	-0.218857	0.181701	-1.20449	0.228402	0.586936	0.538595	116.351	100.829	122.404	115.2	155.467	142.741	128.494	107.937	150.325	113.56	155.371	221.659
ENSSSCG00000010798	90.057	-0.1929	0.160071	-1.20509	0.22817	0.586936	0.657088	85.0815	103.121	91.5888	90.7871	64.5022	67.0009	114.426	111.143	89.9202	97.3375	81.335	84.4417
ENSSSCG00000015832	154.231	0.175797	0.145716	1.20644	0.227648	0.586936	0.600987	121.441	185.618	152.363	182.337	185.237	153.422	156.632	134.653	123.555	126.307	153.285	175.92
ENSSSCG00000017676	92.2734	-0.231584	0.192304	-1.20426	0.22849	0.586936	0.644201	88.7174	79.4414	128.396	86.9725	49.6171	74.7691	101.295	111.143	114.631	103.131	91.7626	77.4049
ENSSSCG00000020858	69.483	-0.207035	0.171819	-1.20496	0.22822	0.586936	0.469093	61.8113	53.4702	74.4694	65.6108	54.5788	74.7691	50.6474	80.1509	75.5055	70.6855	82.3778	89.7193
ENSSSCG00000024300	90.4949	0.20924	0.173757	1.20421	0.228507	0.586936	0.572781	104.716	97.0102	78.7493	113.675	107.504	78.6532	102.233	59.846	76.8784	77.6382	78.2068	110.83
ENSSSCG00000000554	156.428	0.159081	0.132431	1.20124	0.229659	0.586979	0.902289	145.438	153.536	170.338	159.45	193.507	171.872	131.308	189.156	139.342	132.101	162.67	128.422
ENSSSCG00000001065	70.2664	-0.213368	0.177502	-1.20206	0.229341	0.586979	0.527629	73.4464	59.581	60.7739	54.93	76.0796	67.0009	53.4611	81.2195	89.9202	89.226	58.3944	79.1641
ENSSSCG00000003194	84.2453	0.203859	0.169593	1.20205	0.229344	0.586979	0.760394	105.443	90.1354	67.6217	99.9421	99.2342	79.6242	95.6673	70.5328	88.5474	74.1619	57.3516	82.6825
ENSSSCG00000003603	163.807	-0.275545	0.229153	-1.20245	0.22919	0.586979	0.478226	167.981	125.273	251.655	120.541	112.465	108.755	142.563	228.697	130.419	230.597	158.499	188.235
ENSSSCG00000005055	393.391	-0.51875	0.431111	-1.20329	0.228865	0.586979	0.498569	626.112	323.876	157.499	292.96	228.239	310.729	308.574	931.887	164.053	619.947	373.307	383.506
ENSSSCG00000010627	632.208	-0.216247	0.179954	-1.20167	0.22949	0.586979	0.50199	490.127	587.408	556.381	534.805	623.522	716.618	592.762	1002.42	514.124	463.512	718.46	786.363
ENSSSCG00000013409	313.697	-0.126808	0.105622	-1.20058	0.229915	0.586979	0.819652	346.143	297.905	333.829	252.525	307.626	262.177	317.015	306.711	341.834	339.522	338.896	320.175
ENSSSCG00000013602	531.077	-0.253875	0.21102	-1.20309	0.228943	0.586979	0.469376	375.958	411.72	387.755	545.486	603.675	581.645	432.379	753.418	446.169	374.286	637.125	823.306
ENSSSCG00000022634	76.6482	-0.204569	0.170395	-1.20056	0.229922	0.586979	0.485062	75.628	62.6365	62.4858	71.7142	92.6186	65.0588	105.046	76.9448	74.8191	59.0978	92.8054	80.9233
ENSSSCG00000024418	80.6227	0.226017	0.187848	1.20319	0.228904	0.586979	0.5985	94.535	91.6631	88.165	79.3433	77.7335	89.3345	63.7782	51.2966	103.649	82.2733	54.2234	91.4785
ENSSSCG00000025176	81.2037	-0.260281	0.216666	-1.2013	0.229635	0.586979	0.606181	68.356	79.4414	77.0373	61.0333	64.5022	95.1607	57.2128	103.662	134.537	89.226	84.4633	59.8129
ENSSSCG00000028260	158.548	-0.199739	0.166379	-1.20051	0.229942	0.586979	0.711277	144.711	121.454	180.61	129.696	155.467	154.393	165.073	193.431	164.739	104.29	207.509	181.198
ENSSSCG00000005444	504.342	0.155854	0.129884	1.19995	0.230159	0.587235	0.519058	473.402	512.55	559.805	599.653	555.712	482.601	486.778	469.15	404.984	399.779	451.514	656.182
ENSSSCG00000012659	94.4235	-0.20301	0.169294	-1.19916	0.230465	0.587716	0.807905	114.896	77.1498	89.0209	77.0546	92.6186	75.7401	99.419	129.31	80.9968	118.196	90.7199	87.9601
ENSSSCG00000016809	168.105	-0.161931	0.135099	-1.19862	0.230677	0.587957	0.572781	165.073	139.022	194.305	170.13	133.966	149.538	160.383	164.576	204.551	165.705	211.68	158.328
ENSSSCG00000022842	1934.58	0.157506	0.131602	1.19684	0.23137	0.589123	0.565495	1805.62	2194.57	1991.84	2140.74	2110.38	2002.26	2322.28	1722.71	2164.95	1864.48	1368.1	1526.99
ENSSSCG00000027516	440.502	-0.299226	0.249961	-1.19709	0.231271	0.589123	0.500472	247.245	298.669	478.488	371.54	517.672	456.383	520.543	366.557	423.517	245.661	583.944	775.808
ENSSSCG00000003716	116.769	-0.149925	0.125332	-1.19623	0.231609	0.589132	0.615209	101.08	116.871	106.996	112.149	122.389	108.755	110.674	126.104	138.656	139.054	114.703	103.793
ENSSSCG00000009906	175.366	0.175489	0.146666	1.19652	0.231493	0.589132	0.677768	139.621	210.825	175.474	185.389	188.545	217.51	179.142	130.379	186.018	184.246	136.601	170.643
ENSSSCG00000004337	177.643	0.18767	0.157004	1.19532	0.231961	0.589431	0.546155	186.161	175.688	177.186	179.285	218.315	197.119	169.763	106.868	162.68	143.689	189.782	225.178
ENSSSCG00000009326	176.778	-0.140734	0.117728	-1.19542	0.231925	0.589431	0.536521	157.801	169.577	158.355	193.018	173.66	157.306	192.273	176.332	194.942	146.006	208.551	193.512
ENSSSCG00000003894	452.173	0.296715	0.24843	1.19436	0.232337	0.589789	0.585589	309.784	465.954	463.936	596.601	686.37	466.093	317.015	254.345	315.75	334.887	481.754	733.587
ENSSSCG00000027882	167.656	-0.255854	0.214207	-1.19442	0.232312	0.589789	0.474927	123.623	158.883	179.754	93.0758	147.197	214.597	173.514	170.989	218.28	108.925	190.825	232.215
ENSSSCG00000014089	2327.5	0.210868	0.176742	1.19309	0.232836	0.590685	0.650142	2274.66	2604	2080.01	2168.97	3223.46	2633.43	1900.22	1232.19	2303.61	2319.88	2501.57	2688.06
ENSSSCG00000016174	5003.12	-0.577977	0.484654	-1.19255	0.233044	0.590685	0.586261	9969.8	2199.92	3911.79	3388.11	2824.87	1789.6	7232.26	4546.16	3114.95	12490.5	5483.86	3085.64
ENSSSCG00000025049	823.847	-0.205701	0.17246	-1.19274	0.23297	0.590685	0.862966	730.101	828.788	1010.05	588.209	782.296	649.617	1130.19	890.209	583.452	789.129	836.291	1067.84
ENSSSCG00000008866	133.199	-0.277204	0.232621	-1.19165	0.233397	0.591281	0.702757	137.439	120.69	162.634	80.8692	67.81	152.451	100.357	126.104	191.509	152.959	187.696	117.867
ENSSSCG00000026622	130.507	0.174886	0.146937	1.19021	0.233963	0.592415	0.602228	155.619	144.369	119.836	157.924	132.312	118.465	105.046	105.799	129.046	162.229	110.532	124.903
ENSSSCG00000002905	146.605	0.195842	0.164621	1.18965	0.234184	0.59248	0.580524	143.257	169.577	118.124	206.75	137.274	163.133	109.736	135.722	137.969	180.77	135.558	121.385
ENSSSCG00000004618	124.312	0.168165	0.141523	1.18825	0.234735	0.59248	0.530392	137.439	131.384	119.836	130.459	147.197	123.32	141.625	84.4256	113.945	133.26	102.19	126.663
ENSSSCG00000006996	204.772	-0.195697	0.164629	-1.18872	0.234551	0.59248	0.536521	170.163	173.396	164.346	180.048	236.508	222.365	237.292	245.796	164.053	155.276	261.732	246.288
ENSSSCG00000008138	831.018	-0.207824	0.174986	-1.18766	0.234967	0.59248	0.56905	583.208	717.264	857.682	721.719	934.456	814.692	1061.72	742.731	817.519	556.214	1081.34	1083.67
ENSSSCG00000009815	210.451	-0.30371	0.255354	-1.18937	0.234294	0.59248	0.816238	336.69	125.273	185.746	185.389	138.928	156.335	144.439	215.873	247.795	371.968	197.081	219.9
ENSSSCG00000012836	252.619	-0.183553	0.154579	-1.18744	0.235053	0.59248	0.660873	272.697	246.727	220.84	238.03	211.7	229.162	233.541	260.758	281.43	397.461	231.492	207.586
ENSSSCG00000013257	188.622	0.17633	0.148355	1.18857	0.234611	0.59248	0.563329	206.523	213.117	185.746	193.018	162.083	237.902	129.432	160.302	188.077	234.073	177.269	175.92
ENSSSCG00000023110	331.9	-0.206257	0.173652	-1.18776	0.234926	0.59248	0.474927	282.878	214.645	287.606	295.249	411.822	359.28	344.215	321.672	369.291	247.979	383.735	464.429
ENSSSCG00000023264	1749.94	0.300863	0.253275	1.18789	0.234877	0.59248	0.562691	1203.5	1883.68	1870.3	2770.15	2022.72	1840.1	1983.69	705.328	1857.44	974.533	1899.9	1987.9
ENSSSCG00000002989	806.031	0.18254	0.153842	1.18654	0.23541	0.592485	0.519058	814.455	957.116	727.575	863.622	959.264	822.46	1078.6	522.584	791.435	668.616	733.058	733.587
ENSSSCG00000014040	563.17	0.173604	0.146247	1.18706	0.235205	0.592485	0.661117	538.849	560.673	490.471	773.598	623.522	596.211	569.314	371.9	560.114	641.964	531.806	499.613
ENSSSCG00000027331	8069.12	-0.273087	0.230114	-1.18675	0.235326	0.592485	0.607195	11071.5	6484.4	8169.38	5909.55	6478.34	5731.97	7573.66	11853.8	7574.58	13724.6	5382.71	6874.96
ENSSSCG00000029003	374.768	-0.196244	0.16546	-1.18605	0.235603	0.592674	0.717079	288.695	365.125	259.359	361.623	439.938	383.556	417.372	379.381	328.106	312.87	549.533	411.653
ENSSSCG00000018008	127.825	0.15092	0.127288	1.18566	0.235757	0.592763	0.557731	140.348	118.398	155.787	123.593	155.467	117.494	119.115	117.555	131.105	130.942	116.789	107.311
ENSSSCG00000002387	110.672	0.151584	0.127905	1.18513	0.235965	0.592989	0.698566	111.988	129.092	111.276	101.468	124.043	123.32	104.109	114.349	110.513	113.56	87.5916	96.7561
ENSSSCG00000009473	999.536	0.13155	0.111103	1.18404	0.236398	0.593779	0.575196	1095.15	1209.95	1017.75	906.345	929.494	1112.8	912.591	1114.63	983.631	1042.9	886.343	782.845
ENSSSCG00000007496	97.5344	-0.167738	0.141751	-1.18333	0.236677	0.594182	0.538595	104.716	95.4824	82.1732	87.7354	82.6952	94.1896	106.922	80.1509	94.7251	108.925	104.276	128.422
ENSSSCG00000011933	119.326	-0.200025	0.169135	-1.18263	0.236956	0.594584	0.746747	132.349	117.634	136.955	98.4163	92.6186	86.4214	170.701	127.173	101.589	117.037	131.387	119.626
ENSSSCG00000000895	89.1735	-0.300153	0.254118	-1.18116	0.237541	0.594681	0.482941	77.8095	64.1642	72.7575	86.9725	99.2342	79.6242	88.164	164.576	74.8191	42.8748	124.088	94.9969
[truncated: 23,324 more rows]

## Sheet: String Software analysis
Functional analysis with String software of identified DEGs after excluding one sample to obtain sex balance among groups
																							String software analysis

## Sheet: Arkusz3
ENSSSCG00000002366	NPC2	Sus	scrofa	NPC intracellular cholesterol transporter 2(NPC2)
ENSSSCG00000012828	STARD8	Sus	scrofa	StAR related lipid transfer domain containing 8(STARD8)
ENSSSCG00000015401	PCLO	Sus	scrofa	piccolo presynaptic cytomatrix protein(PCLO)
ENSSSCG00000021343	ZEB2	Sus	scrofa	zinc finger E-box binding homeobox 2(ZEB2)
ENSSSCG00000004931	IGDCC4	Sus	scrofa	immunoglobulin superfamily DCC subclass member 4(IGDCC4	)
ENSSSCG00000009786	HIP1R	Sus	scrofa	huntingtin interacting protein 1 related(HIP1R)
ENSSSCG00000010908	PTPRC	Sus	scrofa	receptor-type tyrosine-protein phosphatase C(PTPRC)
ENSSSCG00000017181	CYGB	Sus	scrofa	cytoglobin(CYGB)
ENSSSCG00000011511	FRMD4B	Sus	scrofa	FERM domain containing 4B(FRMD4B)
ENSSSCG00000005689	FNBP1	Sus	scrofa	formin binding protein 1(FNBP1)
ENSSSCG00000013627	PRKCSH	Sus	scrofa	protein kinase C substrate 80K-H(PRKCSH)
ENSSSCG00000015645	SRGAP2	Sus	scrofa	SLIT-ROBO Rho GTPase activating protein 2(SRGAP2)
ENSSSCG00000004587	MYO1E	Sus	scrofa	myosin IE(MYO1E)
ENSSSCG00000000841	appl2	Sus	scrofa	adaptor protein, phosphotyrosine interacting with PH do	main and leucine zipper 2(APPL2)
ENSSSCG00000007762	kat8	Sus	scrofa	lysine acetyltransferase 8(KAT8)
ENSSSCG00000011038	MRC1	Sus	scrofa	mannose receptor, C type 1(MRC1)
ENSSSCG00000020757	LOC100738577	Sus	scrofa zinc finger E-box-binding homeobox 1(LOC1007385	77)
ENSSSCG00000006767	MAGI3	Sus	scrofa	membrane associated guanylate kinase, WW and PDZ domain	containing 3(MAGI3)
ENSSSCG00000026362	HES1	Sus	scrofa	hes family bHLH transcription factor 1(HES1)
ENSSSCG00000009222	SPARCL1	Sus	scrofa	SPARC like 1(SPARCL1)
ENSSSCG00000022155	RBPJ	Sus	scrofa	recombination signal binding protein for immunoglobulin	kappa J region(RBPJ)
ENSSSCG00000022236	folr1	Sus	scrofa	folate receptor 1 (adult)(FOLR1)
ENSSSCG00000015581	CENPF	Sus	scrofa	centromere protein F(CENPF)
ENSSSCG00000013427	CIRBP	Sus	scrofa	cold inducible RNA binding protein(CIRBP)
ENSSSCG00000003525	C1QC	Sus	scrofa	complement C1q C chain(C1QC)
ENSSSCG00000003524	C1QA	Sus	scrofa	complement C1q A chain(C1QA)
ENSSSCG00000017052	ADAM19	Sus	scrofa	ADAM metallopeptidase domain 19(ADAM19)
ENSSSCG00000024310	LOC100153504	Sus	scrofa coagulation factor XIII A chain(LOC100153504)
ENSSSCG00000011699	HPS3	Sus	scrofa	HPS3, biogenesis of lysosomal organelles complex 2 subu	nit 1(HPS3)
ENSSSCG00000004672	GATM	Sus	scrofa	glycine amidinotransferase(GATM)
ENSSSCG00000011592	PLXND1	Sus	scrofa	plexin D1(PLXND1)
ENSSSCG00000013099	MS4A2	Sus	scrofa	membrane spanning 4-domains A2(MS4A2)
ENSSSCG00000016925	PLK2	Sus	scrofa	polo like kinase 2(PLK2)
ENSSSCG00000004222	NCOA7	Sus	scrofa	nuclear receptor coactivator 7(NCOA7)
ENSSSCG00000002440	CCDC88C	Sus	scrofa	coiled-coil domain containing 88C(CCDC88C)
