# Supplementary material for: Corn dried distillers grains with solubles (cDDGS) in the diet of pigs change the expression of adipose genes that are potential therapeutic targets in metabolic and cardiovascular diseases
Source: BMC Genomics. 2018 Dec 3;19:864. doi: 10.1186/s12864-018-5265-x (PMC6276254; doi:10.1186/s12864-018-5265-x)
Supplement: Supplementary file 5 — Table S3. Characteristics of samples used in the study. (XLSX 10 kb) [file 12864_2018_5265_MOESM5_ESM.xlsx]

## Sheet: Arkusz1
Supplementary table 3. Characteristics of samples used in the study.
group	sample no	sex	RNA concentration (ng/µl)	RIN	tamplate for library preparation (ng)	Library concentration (ng/µl)
I	1	female	334	3.8	1000	4.18
I	2	male	665	4.4	1000	3.1
I	3	female	371	6	1000	5.76
I	5	female	212	5.4	1000	8.08
I	6	male	202	4.4	1000	3.94
I	7	female	439	4.8	1000	8.8
I	8	male	391	4.2	1000	2.7
II	17	female	300	4.9	1000	4.8
II	19	female	192	4.2	1000	4.94
II	20	male	246	6	1000	8.52
II	21	female	350	4.6	1000	6.28
II	22	male	186	5.4	1000	4.04
II	24	male	135	5.5	1000	12.24
III	41	female	324	4.2	1000	5.28
III	43	female	220	6.1	1000	5.36
III	45	male	275	5.1	1000	7.28
III	46	male	214	4.7	1000	5.58
III	48	male	264	5.8	1000	9.78
IV	49	female	207	4.6	1000	7.52
IV	52	male	140	5.8	1000	11.78
IV	53	female	452	4.5	1000	7.3
IV	54	male	130	4.8	1000	5.56
IV	55	female	236	5.3	1000	5.58
